# Supplementary material for: PACIFIC: a lightweight deep-learning classifier of SARS-CoV-2 and co-infecting RNA viruses
Source: Sci Rep. 2021 Feb 5;11:3209. doi: 10.1038/s41598-021-82043-4 (PMC7864945; doi:10.1038/s41598-021-82043-4)
Supplement: Supplementary file 2 — Supplementary Tables. [file 41598_2021_82043_MOESM2_ESM.xls]

## Sheet: S1_Table
GenBankAssemblyID	NCBI Taxonomy ID	NCBI Assembly Name	NCBI Species Name	NCBI Species Lineage	Potential Hosts	PACIFIC Group
GCA_000853505.1	11137	ViralProj14913	Human coronavirus 229E (viruses)	Viruses; Riboviria; Nidovirales; Cornidovirineae; Coronaviridae; Orthocoronavirinae; Alphacoronavirus; Duvinacovirus	human,vertebrates	Cornidovirineae
GCA_000853865.1	277944	ViralProj14960	Human coronavirus NL63 (viruses)	Viruses; Riboviria; Nidovirales; Cornidovirineae; Coronaviridae; Orthocoronavirinae; Alphacoronavirus; Setracovirus	human,vertebrates	Cornidovirineae
GCA_000858765.1	290028	ViralProj15139	Human coronavirus HKU1 (viruses)	Viruses; Riboviria; Nidovirales; Cornidovirineae; Coronaviridae; Orthocoronavirinae; Betacoronavirus; Embecovirus	human,vertebrates	Cornidovirineae
GCA_000862505.1	11128	ViralProj15385	Bovine coronavirus (viruses)	Viruses; Riboviria; Nidovirales; Cornidovirineae; Coronaviridae; Orthocoronavirinae; Betacoronavirus; Embecovirus; Betacoronavirus 1	human,vertebrates	Cornidovirineae
GCA_000862965.1	11120	ViralProj15303	Infectious bronchitis virus (viruses)	Viruses; Riboviria; Nidovirales; Cornidovirineae; Coronaviridae; Orthocoronavirinae; Gammacoronavirus; Igacovirus; Avian coronavirus	human,vertebrates	Cornidovirineae
GCA_000864885.1	694009	ViralProj15500	Severe acute respiratory syndrome-related coronavirus (viruses)	Viruses; Riboviria; Nidovirales; Cornidovirineae; Coronaviridae; Orthocoronavirinae; Betacoronavirus; Sarbecovirus	human,vertebrates	Cornidovirineae
GCA_000880055.1	11152	ViralProj30039	Turkey coronavirus (viruses)	Viruses; Riboviria; Nidovirales; Cornidovirineae; Coronaviridae; Orthocoronavirinae; Gammacoronavirus; Igacovirus; Avian coronavirus	human,vertebrates	Cornidovirineae
GCA_000901155.1	1235996	ViralProj183710	Human betacoronavirus 2c EMC/2012 (viruses)	Viruses; Riboviria; Nidovirales; Cornidovirineae; Coronaviridae; Orthocoronavirinae; Betacoronavirus; Merbecovirus; Middle East respiratory syndrome-related coronavirus	human,vertebrates	Cornidovirineae
GCA_001500975.1	1699095	ViralProj306529	Camel alphacoronavirus (viruses)	Viruses; Riboviria; Nidovirales; Cornidovirineae; Coronaviridae; Orthocoronavirinae; Alphacoronavirus; Duvinacovirus; Human coronavirus 229E	human,vertebrates	Cornidovirineae
GCA_002816195.1	1263720	ASM281619v1	Betacoronavirus England 1 (viruses)	Viruses; Riboviria; Nidovirales; Cornidovirineae; Coronaviridae; Orthocoronavirinae; Betacoronavirus; Merbecovirus; Middle East respiratory syndrome-related coronavirus	human,vertebrates	Cornidovirineae
GCA_002889935.1	694448	ASM288993v1	unidentified human coronavirus (viruses)	Viruses; Riboviria; Nidovirales; Cornidovirineae; Coronaviridae; Coronavirinae; unclassified Coronavirinae	human	Cornidovirineae
GCA_003972325.1	31631	ASM397232v1	Human coronavirus OC43 (viruses)	Viruses; Riboviria; Nidovirales; Cornidovirineae; Coronaviridae; Orthocoronavirinae; Betacoronavirus; Embecovirus; Betacoronavirus 1	human,vertebrates	Cornidovirineae
GCA_000820495.2	518987	ViralMultiSegProj14656	Influenza B virus (B/Lee/1940) (viruses)	Viruses; Riboviria; Negarnaviricota; Polyploviricotina; Insthoviricetes; Articulavirales; Orthomyxoviridae; Betainfluenzavirus; Influenza B virus	human,vertebrates	Influenza
GCA_000851145.1	130760	ViralMultiSegProj14892	Influenza A virus (A/Hong Kong/1073/99(H9N2)) (viruses)	Viruses; Riboviria; Negarnaviricota; Polyploviricotina; Insthoviricetes; Articulavirales; Orthomyxoviridae; Alphainfluenzavirus; Influenza A virus; H9N2 subtype	human,vertebrates	Influenza
GCA_000864105.1	93838	ViralMultiSegProj15617	Influenza A virus (A/goose/Guangdong/1/1996(H5N1)) (viruses)	Viruses; Riboviria; Negarnaviricota; Polyploviricotina; Insthoviricetes; Articulavirales; Orthomyxoviridae; Alphainfluenzavirus; Influenza A virus; H5N1 subtype	human,vertebrates	Influenza
GCA_000865085.1	335341	ViralMultiSegProj15622	Influenza A virus (A/New York/392/2004(H3N2)) (viruses)	Viruses; Riboviria; Negarnaviricota; Polyploviricotina; Insthoviricetes; Articulavirales; Orthomyxoviridae; Alphainfluenzavirus; Influenza A virus; H3N2 subtype	human,vertebrates	Influenza
GCA_000865725.1	211044	ViralMultiSegProj15521	Influenza A virus (A/Puerto Rico/8/1934(H1N1)) (viruses)	Viruses; Riboviria; Negarnaviricota; Polyploviricotina; Insthoviricetes; Articulavirales; Orthomyxoviridae; Alphainfluenzavirus; Influenza A virus; H1N1 subtype	human,vertebrates	Influenza
GCA_000866645.1	488241	ViralMultiSegProj15620	Influenza A virus (A/Korea/426/1968(H2N2)) (viruses)	Viruses; Riboviria; Negarnaviricota; Polyploviricotina; Insthoviricetes; Articulavirales; Orthomyxoviridae; Alphainfluenzavirus; Influenza A virus; H2N2 subtype	human,vertebrates	Influenza
GCA_000928555.1	1332244	ViralMultiSegProj274585	Influenza A virus (A/Shanghai/02/2013(H7N9)) (viruses)	Viruses; Riboviria; Negarnaviricota; Polyploviricotina; Insthoviricetes; Articulavirales; Orthomyxoviridae; Alphainfluenzavirus; Influenza A virus; H7N9 subtype	human,vertebrates	Influenza
GCA_000986055.1	1645787	A_England_8_2010	Influenza A virus (A/England/8/2009(H1N1)) (viruses)	Viruses; Riboviria; Negarnaviricota; Polyploviricotina; Insthoviricetes; Articulavirales; Orthomyxoviridae; Alphainfluenzavirus; Influenza A virus; H1N1 subtype	human,vertebrates	Influenza
GCA_000986075.1	1645777	A_England_12_2010	Influenza A virus (A/England/12/2010(H1N1)) (viruses)	Viruses; Riboviria; Negarnaviricota; Polyploviricotina; Insthoviricetes; Articulavirales; Orthomyxoviridae; Alphainfluenzavirus; Influenza A virus; H1N1 subtype	human,vertebrates	Influenza
GCA_000986095.1	1645788	A_England_251_2011	Influenza A virus (A/England/251/2010(H1N1)) (viruses)	Viruses; Riboviria; Negarnaviricota; Polyploviricotina; Insthoviricetes; Articulavirales; Orthomyxoviridae; Alphainfluenzavirus; Influenza A virus; H1N1 subtype	human,vertebrates	Influenza
GCA_000986115.1	1645851	A_England_05120003_2010	Influenza A virus (A/England/05120003/2010(H1N1)) (viruses)	Viruses; Riboviria; Negarnaviricota; Polyploviricotina; Insthoviricetes; Articulavirales; Orthomyxoviridae; Alphainfluenzavirus; Influenza A virus; H1N1 subtype	human,vertebrates	Influenza
GCA_000986135.1	1645807	A_England_697_2010	Influenza A virus (A/England/697/2010(H1N1)) (viruses)	Viruses; Riboviria; Negarnaviricota; Polyploviricotina; Insthoviricetes; Articulavirales; Orthomyxoviridae; Alphainfluenzavirus; Influenza A virus; H1N1 subtype	human,vertebrates	Influenza
GCA_000986155.1	1645866	A_England_01180016_2009	Influenza A virus (A/England/01180016/2010(H1N1)) (viruses)	Viruses; Riboviria; Negarnaviricota; Polyploviricotina; Insthoviricetes; Articulavirales; Orthomyxoviridae; Alphainfluenzavirus; Influenza A virus; H1N1 subtype	human,vertebrates	Influenza
GCA_000986175.1	1645799	A_England_10740707_2011	Influenza A virus (A/England/10740707/2011(H1N1)) (viruses)	Viruses; Riboviria; Negarnaviricota; Polyploviricotina; Insthoviricetes; Articulavirales; Orthomyxoviridae; Alphainfluenzavirus; Influenza A virus; H1N1 subtype	human,vertebrates	Influenza
GCA_000986195.1	1645854	A_England_05040138_2010	Influenza A virus (A/England/05040138/2010(H1N1)) (viruses)	Viruses; Riboviria; Negarnaviricota; Polyploviricotina; Insthoviricetes; Articulavirales; Orthomyxoviridae; Alphainfluenzavirus; Influenza A virus; H1N1 subtype	human,vertebrates	Influenza
GCA_000986215.1	1645845	A_England_05100298_2010	Influenza A virus (A/England/05100298/2010(H1N1)) (viruses)	Viruses; Riboviria; Negarnaviricota; Polyploviricotina; Insthoviricetes; Articulavirales; Orthomyxoviridae; Alphainfluenzavirus; Influenza A virus; H1N1 subtype	human,vertebrates	Influenza
GCA_000986235.1	1645864	A_England_01220736_2009	Influenza A virus (A/England/01220736/2010(H1N1)) (viruses)	Viruses; Riboviria; Negarnaviricota; Polyploviricotina; Insthoviricetes; Articulavirales; Orthomyxoviridae; Alphainfluenzavirus; Influenza A virus; H1N1 subtype	human,vertebrates	Influenza
GCA_000986255.1	1645802	A_England_676_2010	Influenza A virus (A/England/676/2010(H1N1)) (viruses)	Viruses; Riboviria; Negarnaviricota; Polyploviricotina; Insthoviricetes; Articulavirales; Orthomyxoviridae; Alphainfluenzavirus; Influenza A virus; H1N1 subtype	human,vertebrates	Influenza
GCA_000986275.1	1645790	A_England_446_2010	Influenza A virus (A/England/446/2010(H1N1)) (viruses)	Viruses; Riboviria; Negarnaviricota; Polyploviricotina; Insthoviricetes; Articulavirales; Orthomyxoviridae; Alphainfluenzavirus; Influenza A virus; H1N1 subtype	human,vertebrates	Influenza
GCA_000986295.1	1645865	A_England_245_2011	Influenza A virus (A/England/245/2010(H1N1)) (viruses)	Viruses; Riboviria; Negarnaviricota; Polyploviricotina; Insthoviricetes; Articulavirales; Orthomyxoviridae; Alphainfluenzavirus; Influenza A virus; H1N1 subtype	human,vertebrates	Influenza
GCA_000986315.1	1645877	A_England_WTSI1832_2010	Influenza A virus (A/England/WTSI1832/2010(H1N1)) (viruses)	Viruses; Riboviria; Negarnaviricota; Polyploviricotina; Insthoviricetes; Articulavirales; Orthomyxoviridae; Alphainfluenzavirus; Influenza A virus; H1N1 subtype	human,vertebrates	Influenza
GCA_000986335.1	1645844	A_England_675_2010	Influenza A virus (A/England/675/2010(H1N1)) (viruses)	Viruses; Riboviria; Negarnaviricota; Polyploviricotina; Insthoviricetes; Articulavirales; Orthomyxoviridae; Alphainfluenzavirus; Influenza A virus; H1N1 subtype	human,vertebrates	Influenza
GCA_000986355.1	1645803	A_England_701_2010	Influenza A virus (A/England/701/2010(H1N1)) (viruses)	Viruses; Riboviria; Negarnaviricota; Polyploviricotina; Insthoviricetes; Articulavirales; Orthomyxoviridae; Alphainfluenzavirus; Influenza A virus; H1N1 subtype	human,vertebrates	Influenza
GCA_000986375.1	1645782	A_England_331_2010	Influenza A virus (A/England/331/2010(H1N1)) (viruses)	Viruses; Riboviria; Negarnaviricota; Polyploviricotina; Insthoviricetes; Articulavirales; Orthomyxoviridae; Alphainfluenzavirus; Influenza A virus; H1N1 subtype	human,vertebrates	Influenza
GCA_000986395.1	1645792	A_England_WTSI1778_2009	Influenza A virus (A/England/WTSI1778/2009(H1N1)) (viruses)	Viruses; Riboviria; Negarnaviricota; Polyploviricotina; Insthoviricetes; Articulavirales; Orthomyxoviridae; Alphainfluenzavirus; Influenza A virus; H1N1 subtype	human,vertebrates	Influenza
GCA_000986435.1	1645869	A_England_10820742_2010	Influenza A virus (A/England/10820742/2010(H1N1)) (viruses)	Viruses; Riboviria; Negarnaviricota; Polyploviricotina; Insthoviricetes; Articulavirales; Orthomyxoviridae; Alphainfluenzavirus; Influenza A virus; H1N1 subtype	human,vertebrates	Influenza
GCA_000986455.1	1645776	A_England_10740571_2010	Influenza A virus (A/England/10740571/2010(H1N1)) (viruses)	Viruses; Riboviria; Negarnaviricota; Polyploviricotina; Insthoviricetes; Articulavirales; Orthomyxoviridae; Alphainfluenzavirus; Influenza A virus; H1N1 subtype	human,vertebrates	Influenza
GCA_000986475.1	1645798	A_England_05020665_2010	Influenza A virus (A/England/05020665/2010(H1N1)) (viruses)	Viruses; Riboviria; Negarnaviricota; Polyploviricotina; Insthoviricetes; Articulavirales; Orthomyxoviridae; Alphainfluenzavirus; Influenza A virus; H1N1 subtype	human,vertebrates	Influenza
GCA_000986495.1	1645800	A_England_671_2010	Influenza A virus (A/England/671/2010(H1N1)) (viruses)	Viruses; Riboviria; Negarnaviricota; Polyploviricotina; Insthoviricetes; Articulavirales; Orthomyxoviridae; Alphainfluenzavirus; Influenza A virus; H1N1 subtype	human,vertebrates	Influenza
GCA_000986515.1	1645783	A_England_9_2010	Influenza A virus (A/England/9/2009(H1N1)) (viruses)	Viruses; Riboviria; Negarnaviricota; Polyploviricotina; Insthoviricetes; Articulavirales; Orthomyxoviridae; Alphainfluenzavirus; Influenza A virus; H1N1 subtype	human,vertebrates	Influenza
GCA_000986535.1	1645801	A_England_10740579_2010	Influenza A virus (A/England/10740579/2010(H1N1)) (viruses)	Viruses; Riboviria; Negarnaviricota; Polyploviricotina; Insthoviricetes; Articulavirales; Orthomyxoviridae; Alphainfluenzavirus; Influenza A virus; H1N1 subtype	human,vertebrates	Influenza
GCA_000986555.1	1645796	A_England_32_2010	Influenza A virus (A/England/32/2010(H1N1)) (viruses)	Viruses; Riboviria; Negarnaviricota; Polyploviricotina; Insthoviricetes; Articulavirales; Orthomyxoviridae; Alphainfluenzavirus; Influenza A virus; H1N1 subtype	human,vertebrates	Influenza
GCA_000986575.1	1645871	A_England_00380719_2010	Influenza A virus (A/England/00380719/2010(H1N1)) (viruses)	Viruses; Riboviria; Negarnaviricota; Polyploviricotina; Insthoviricetes; Articulavirales; Orthomyxoviridae; Alphainfluenzavirus; Influenza A virus; H1N1 subtype	human,vertebrates	Influenza
GCA_000986595.1	1645883	A_England_00380718_2010	Influenza A virus (A/England/00380718/2010(H1N1)) (viruses)	Viruses; Riboviria; Negarnaviricota; Polyploviricotina; Insthoviricetes; Articulavirales; Orthomyxoviridae; Alphainfluenzavirus; Influenza A virus; H1N1 subtype	human,vertebrates	Influenza
GCA_000986615.1	1645810	A_England_673_2010	Influenza A virus (A/England/673/2010(H1N1)) (viruses)	Viruses; Riboviria; Negarnaviricota; Polyploviricotina; Insthoviricetes; Articulavirales; Orthomyxoviridae; Alphainfluenzavirus; Influenza A virus; H1N1 subtype	human,vertebrates	Influenza
GCA_001006685.1	1645826	A_England_719_2010	Influenza A virus (A/England/719/2010(H1N1)) (viruses)	Viruses; Riboviria; Negarnaviricota; Polyploviricotina; Insthoviricetes; Articulavirales; Orthomyxoviridae; Alphainfluenzavirus; Influenza A virus; H1N1 subtype	human,vertebrates	Influenza
GCA_001006725.1	1645830	A_England_10_2010	Influenza A virus (A/England/10/2010(H1N1)) (viruses)	Viruses; Riboviria; Negarnaviricota; Polyploviricotina; Insthoviricetes; Articulavirales; Orthomyxoviridae; Alphainfluenzavirus; Influenza A virus; H1N1 subtype	human,vertebrates	Influenza
GCA_001006745.1	1645841	A_England_10740685_2010	Influenza A virus (A/England/10740685/2010(H1N1)) (viruses)	Viruses; Riboviria; Negarnaviricota; Polyploviricotina; Insthoviricetes; Articulavirales; Orthomyxoviridae; Alphainfluenzavirus; Influenza A virus; H1N1 subtype	human,vertebrates	Influenza
GCA_001006825.1	1645846	A_England_343_2010	Influenza A virus (A/England/343/2010(H1N1)) (viruses)	Viruses; Riboviria; Negarnaviricota; Polyploviricotina; Insthoviricetes; Articulavirales; Orthomyxoviridae; Alphainfluenzavirus; Influenza A virus; H1N1 subtype	human,vertebrates	Influenza
GCA_001006845.1	1645823	A_England_677_2010	Influenza A virus (A/England/677/2010(H1N1)) (viruses)	Viruses; Riboviria; Negarnaviricota; Polyploviricotina; Insthoviricetes; Articulavirales; Orthomyxoviridae; Alphainfluenzavirus; Influenza A virus; H1N1 subtype	human,vertebrates	Influenza
GCA_001006865.1	1645819	A_England_10740704_2011	Influenza A virus (A/England/10740704/2011(H1N1)) (viruses)	Viruses; Riboviria; Negarnaviricota; Polyploviricotina; Insthoviricetes; Articulavirales; Orthomyxoviridae; Alphainfluenzavirus; Influenza A virus; H1N1 subtype	human,vertebrates	Influenza
GCA_001006885.1	1645853	A_England_WTSI1781_2011	Influenza A virus (A/England/WTSI1781/2011(H1N1)) (viruses)	Viruses; Riboviria; Negarnaviricota; Polyploviricotina; Insthoviricetes; Articulavirales; Orthomyxoviridae; Alphainfluenzavirus; Influenza A virus; H1N1 subtype	human,vertebrates	Influenza
GCA_001006905.1	1645825	A_England_05160420_2010	Influenza A virus (A/England/05160420/2010(H1N1)) (viruses)	Viruses; Riboviria; Negarnaviricota; Polyploviricotina; Insthoviricetes; Articulavirales; Orthomyxoviridae; Alphainfluenzavirus; Influenza A virus; H1N1 subtype	human,vertebrates	Influenza
GCA_001006925.1	1645885	A_England_WTSI2051_2011	Influenza A virus (A/England/WTSI2051/2011(H1N1)) (viruses)	Viruses; Riboviria; Negarnaviricota; Polyploviricotina; Insthoviricetes; Articulavirales; Orthomyxoviridae; Alphainfluenzavirus; Influenza A virus; H1N1 subtype	human,vertebrates	Influenza
GCA_001013605.1	1645784	A_England_29_2010	Influenza A virus (A/England/29/2010(H1N1)) (viruses)	Viruses; Riboviria; Negarnaviricota; Polyploviricotina; Insthoviricetes; Articulavirales; Orthomyxoviridae; Alphainfluenzavirus; Influenza A virus; H1N1 subtype	human,vertebrates	Influenza
GCA_001013625.1	1645786	A_England_468_2010	Influenza A virus (A/England/468/2010(H1N1)) (viruses)	Viruses; Riboviria; Negarnaviricota; Polyploviricotina; Insthoviricetes; Articulavirales; Orthomyxoviridae; Alphainfluenzavirus; Influenza A virus; H1N1 subtype	human,vertebrates	Influenza
GCA_001013645.1	1645795	A_England_05020662_2010	Influenza A virus (A/England/05020662/2010(H1N1)) (viruses)	Viruses; Riboviria; Negarnaviricota; Polyploviricotina; Insthoviricetes; Articulavirales; Orthomyxoviridae; Alphainfluenzavirus; Influenza A virus; H1N1 subtype	human,vertebrates	Influenza
GCA_001013665.1	1645776	A_England_10740571_2010	Influenza A virus (A/England/10740571/2010(H1N1)) (viruses)	Viruses; Riboviria; Negarnaviricota; Polyploviricotina; Insthoviricetes; Articulavirales; Orthomyxoviridae; Alphainfluenzavirus; Influenza A virus; H1N1 subtype	human,vertebrates	Influenza
GCA_001013685.1	1645794	A_England_00380710_2010	Influenza A virus (A/England/00380710/2010(H1N1)) (viruses)	Viruses; Riboviria; Negarnaviricota; Polyploviricotina; Insthoviricetes; Articulavirales; Orthomyxoviridae; Alphainfluenzavirus; Influenza A virus; H1N1 subtype	human,vertebrates	Influenza
GCA_001013705.1	1645804	A_England_WTSI1807_2010	Influenza A virus (A/England/WTSI1807/2010(H1N1)) (viruses)	Viruses; Riboviria; Negarnaviricota; Polyploviricotina; Insthoviricetes; Articulavirales; Orthomyxoviridae; Alphainfluenzavirus; Influenza A virus; H1N1 subtype	human,vertebrates	Influenza
GCA_001013725.1	1645805	A_England_11_2010	Influenza A virus (A/England/11/2010(H1N1)) (viruses)	Viruses; Riboviria; Negarnaviricota; Polyploviricotina; Insthoviricetes; Articulavirales; Orthomyxoviridae; Alphainfluenzavirus; Influenza A virus; H1N1 subtype	human,vertebrates	Influenza
GCA_001013745.1	1645781	A_England_WTSI1769_2010	Influenza A virus (A/England/WTSI1769/2010(H1N1)) (viruses)	Viruses; Riboviria; Negarnaviricota; Polyploviricotina; Insthoviricetes; Articulavirales; Orthomyxoviridae; Alphainfluenzavirus; Influenza A virus; H1N1 subtype	human,vertebrates	Influenza
GCA_001013765.1	1645780	A_England_10740664_2011	Influenza A virus (A/England/10740664/2011(H1N1)) (viruses)	Viruses; Riboviria; Negarnaviricota; Polyploviricotina; Insthoviricetes; Articulavirales; Orthomyxoviridae; Alphainfluenzavirus; Influenza A virus; H1N1 subtype	human,vertebrates	Influenza
GCA_001013785.1	1645806	A_England_21680633_2010	Influenza A virus (A/England/21680633/2010(H1N1)) (viruses)	Viruses; Riboviria; Negarnaviricota; Polyploviricotina; Insthoviricetes; Articulavirales; Orthomyxoviridae; Alphainfluenzavirus; Influenza A virus; H1N1 subtype	human,vertebrates	Influenza
GCA_001013805.1	1645778	A_England_688_2010	Influenza A virus (A/England/688/2010(H1N1)) (viruses)	Viruses; Riboviria; Negarnaviricota; Polyploviricotina; Insthoviricetes; Articulavirales; Orthomyxoviridae; Alphainfluenzavirus; Influenza A virus; H1N1 subtype	human,vertebrates	Influenza
GCA_001013825.1	1645793	A_England_05100297_2010	Influenza A virus (A/England/05100297/2010(H1N1)) (viruses)	Viruses; Riboviria; Negarnaviricota; Polyploviricotina; Insthoviricetes; Articulavirales; Orthomyxoviridae; Alphainfluenzavirus; Influenza A virus; H1N1 subtype	human,vertebrates	Influenza
GCA_001013845.1	1645789	A_England_687_2010	Influenza A virus (A/England/687/2010(H1N1)) (viruses)	Viruses; Riboviria; Negarnaviricota; Polyploviricotina; Insthoviricetes; Articulavirales; Orthomyxoviridae; Alphainfluenzavirus; Influenza A virus; H1N1 subtype	human,vertebrates	Influenza
GCA_001013865.1	1645791	A_England_10740688_2010	Influenza A virus (A/England/10740688/2010(H1N1)) (viruses)	Viruses; Riboviria; Negarnaviricota; Polyploviricotina; Insthoviricetes; Articulavirales; Orthomyxoviridae; Alphainfluenzavirus; Influenza A virus; H1N1 subtype	human,vertebrates	Influenza
GCA_001013885.1	1645779	A_England_10820733_2010	Influenza A virus (A/England/10820733/2010(H1N1)) (viruses)	Viruses; Riboviria; Negarnaviricota; Polyploviricotina; Insthoviricetes; Articulavirales; Orthomyxoviridae; Alphainfluenzavirus; Influenza A virus; H1N1 subtype	human,vertebrates	Influenza
GCA_001013925.1	1645797	A_England_717_2010	Influenza A virus (A/England/717/2010(H1N1)) (viruses)	Viruses; Riboviria; Negarnaviricota; Polyploviricotina; Insthoviricetes; Articulavirales; Orthomyxoviridae; Alphainfluenzavirus; Influenza A virus; H1N1 subtype	human,vertebrates	Influenza
GCA_001013945.1	1645785	A_England_694_2010	Influenza A virus (A/England/694/2010(H1N1)) (viruses)	Viruses; Riboviria; Negarnaviricota; Polyploviricotina; Insthoviricetes; Articulavirales; Orthomyxoviridae; Alphainfluenzavirus; Influenza A virus; H1N1 subtype	human,vertebrates	Influenza
GCA_001013965.1	1645778	A_England_688_2010	Influenza A virus (A/England/688/2010(H1N1)) (viruses)	Viruses; Riboviria; Negarnaviricota; Polyploviricotina; Insthoviricetes; Articulavirales; Orthomyxoviridae; Alphainfluenzavirus; Influenza A virus; H1N1 subtype	human,vertebrates	Influenza
GCA_001014005.1	1645818	A_England_01180007_2010	Influenza A virus (A/England/01180007/2010(H1N1)) (viruses)	Viruses; Riboviria; Negarnaviricota; Polyploviricotina; Insthoviricetes; Articulavirales; Orthomyxoviridae; Alphainfluenzavirus; Influenza A virus; H1N1 subtype	human,vertebrates	Influenza
GCA_001014025.1	1645812	A_England_692_2010	Influenza A virus (A/England/692/2010(H1N1)) (viruses)	Viruses; Riboviria; Negarnaviricota; Polyploviricotina; Insthoviricetes; Articulavirales; Orthomyxoviridae; Alphainfluenzavirus; Influenza A virus; H1N1 subtype	human,vertebrates	Influenza
GCA_001014045.1	1645811	A_England_132_2011	Influenza A virus (A/England/132/2011(H1N1)) (viruses)	Viruses; Riboviria; Negarnaviricota; Polyploviricotina; Insthoviricetes; Articulavirales; Orthomyxoviridae; Alphainfluenzavirus; Influenza A virus; H1N1 subtype	human,vertebrates	Influenza
GCA_001014065.1	1645815	A_England_00380709_2010	Influenza A virus (A/England/00380709/2010(H1N1)) (viruses)	Viruses; Riboviria; Negarnaviricota; Polyploviricotina; Insthoviricetes; Articulavirales; Orthomyxoviridae; Alphainfluenzavirus; Influenza A virus; H1N1 subtype	human,vertebrates	Influenza
GCA_001014085.1	1645824	A_England_04980053_2010	Influenza A virus (A/England/04980053/2010(H1N1)) (viruses)	Viruses; Riboviria; Negarnaviricota; Polyploviricotina; Insthoviricetes; Articulavirales; Orthomyxoviridae; Alphainfluenzavirus; Influenza A virus; H1N1 subtype	human,vertebrates	Influenza
GCA_001014105.1	1645817	A_England_04900053_2010	Influenza A virus (A/England/04900053/2010(H1N1)) (viruses)	Viruses; Riboviria; Negarnaviricota; Polyploviricotina; Insthoviricetes; Articulavirales; Orthomyxoviridae; Alphainfluenzavirus; Influenza A virus; H1N1 subtype	human,vertebrates	Influenza
GCA_001014125.1	1645821	A_England_11520759_2011	Influenza A virus (A/England/11520759/2011(H1N1)) (viruses)	Viruses; Riboviria; Negarnaviricota; Polyploviricotina; Insthoviricetes; Articulavirales; Orthomyxoviridae; Alphainfluenzavirus; Influenza A virus; H1N1 subtype	human,vertebrates	Influenza
GCA_001014145.1	1645820	A_England_10820734_2010	Influenza A virus (A/England/10820734/2010(H1N1)) (viruses)	Viruses; Riboviria; Negarnaviricota; Polyploviricotina; Insthoviricetes; Articulavirales; Orthomyxoviridae; Alphainfluenzavirus; Influenza A virus; H1N1 subtype	human,vertebrates	Influenza
GCA_001014165.1	1645809	A_England_WTSI1826_2010	Influenza A virus (A/England/WTSI1826/2010(H1N1)) (viruses)	Viruses; Riboviria; Negarnaviricota; Polyploviricotina; Insthoviricetes; Articulavirales; Orthomyxoviridae; Alphainfluenzavirus; Influenza A virus; H1N1 subtype	human,vertebrates	Influenza
GCA_001014185.1	1645827	A_England_10740561_2010	Influenza A virus (A/England/10740561/2010(H1N1)) (viruses)	Viruses; Riboviria; Negarnaviricota; Polyploviricotina; Insthoviricetes; Articulavirales; Orthomyxoviridae; Alphainfluenzavirus; Influenza A virus; H1N1 subtype	human,vertebrates	Influenza
GCA_001014205.1	1645814	A_England_05020673_2010	Influenza A virus (A/England/05020673/2010(H1N1)) (viruses)	Viruses; Riboviria; Negarnaviricota; Polyploviricotina; Insthoviricetes; Articulavirales; Orthomyxoviridae; Alphainfluenzavirus; Influenza A virus; H1N1 subtype	human,vertebrates	Influenza
GCA_001014225.1	1645816	A_England_01180018_2010	Influenza A virus (A/England/01180018/2010(H1N1)) (viruses)	Viruses; Riboviria; Negarnaviricota; Polyploviricotina; Insthoviricetes; Articulavirales; Orthomyxoviridae; Alphainfluenzavirus; Influenza A virus; H1N1 subtype	human,vertebrates	Influenza
GCA_001014245.1	1645822	A_England_393_2010	Influenza A virus (A/England/393/2010(H1N1)) (viruses)	Viruses; Riboviria; Negarnaviricota; Polyploviricotina; Insthoviricetes; Articulavirales; Orthomyxoviridae; Alphainfluenzavirus; Influenza A virus; H1N1 subtype	human,vertebrates	Influenza
GCA_001014265.1	1645813	A_England_377_2010	Influenza A virus (A/England/377/2010(H1N1)) (viruses)	Viruses; Riboviria; Negarnaviricota; Polyploviricotina; Insthoviricetes; Articulavirales; Orthomyxoviridae; Alphainfluenzavirus; Influenza A virus; H1N1 subtype	human,vertebrates	Influenza
GCA_001039805.1	1645828	A_England_12240612_2010	Influenza A virus (A/England/12240612/2010(H1N1)) (viruses)	Viruses; Riboviria; Negarnaviricota; Polyploviricotina; Insthoviricetes; Articulavirales; Orthomyxoviridae; Alphainfluenzavirus; Influenza A virus; H1N1 subtype	human,vertebrates	Influenza
GCA_001039825.1	1645829	A_England_10740681_2010	Influenza A virus (A/England/10740681/2010(H1N1)) (viruses)	Viruses; Riboviria; Negarnaviricota; Polyploviricotina; Insthoviricetes; Articulavirales; Orthomyxoviridae; Alphainfluenzavirus; Influenza A virus; H1N1 subtype	human,vertebrates	Influenza
GCA_001039845.1	1645831	A_England_WTSI2060_2010	Influenza A virus (A/England/WTSI2060/2010(H1N1)) (viruses)	Viruses; Riboviria; Negarnaviricota; Polyploviricotina; Insthoviricetes; Articulavirales; Orthomyxoviridae; Alphainfluenzavirus; Influenza A virus; H1N1 subtype	human,vertebrates	Influenza
GCA_001291385.1	1645868	A_England_10740581_2010	Influenza A virus (A/England/10740581/2010(H1N1)) (viruses)	Viruses; Riboviria; Negarnaviricota; Polyploviricotina; Insthoviricetes; Articulavirales; Orthomyxoviridae; Alphainfluenzavirus; Influenza A virus; H1N1 subtype	human,vertebrates	Influenza
GCA_001291405.1	1645848	A_England_WTSI1774_2010	Influenza A virus (A/England/WTSI1774/2010(H1N1)) (viruses)	Viruses; Riboviria; Negarnaviricota; Polyploviricotina; Insthoviricetes; Articulavirales; Orthomyxoviridae; Alphainfluenzavirus; Influenza A virus; H1N1 subtype	human,vertebrates	Influenza
GCA_001291425.1	1645840	A_England_374_2010	Influenza A virus (A/England/374/2010(H1N1)) (viruses)	Viruses; Riboviria; Negarnaviricota; Polyploviricotina; Insthoviricetes; Articulavirales; Orthomyxoviridae; Alphainfluenzavirus; Influenza A virus; H1N1 subtype	human,vertebrates	Influenza
GCA_001343785.1	641809	ViralMultiSegProj274766	Influenza A virus (A/California/07/2009(H1N1)) (viruses)	Viruses; Riboviria; Negarnaviricota; Polyploviricotina; Insthoviricetes; Articulavirales; Orthomyxoviridae; Alphainfluenzavirus; Influenza A virus; H1N1 subtype	human,vertebrates	Influenza
GCA_900004335.1	1645881	A_England_718_2010	Influenza A virus (A/England/718/2010(H1N1)) (viruses)	Viruses; Riboviria; Negarnaviricota; Polyploviricotina; Insthoviricetes; Articulavirales; Orthomyxoviridae; Alphainfluenzavirus; Influenza A virus; H1N1 subtype	human,vertebrates	Influenza
GCA_900004345.1	1645887	A_England_672_2010	Influenza A virus (A/England/672/2010(H1N1)) (viruses)	Viruses; Riboviria; Negarnaviricota; Polyploviricotina; Insthoviricetes; Articulavirales; Orthomyxoviridae; Alphainfluenzavirus; Influenza A virus; H1N1 subtype	human,vertebrates	Influenza
GCA_900004365.1	1645860	A_England_12240614_2011	Influenza A virus (A/England/12240614/2011(H1N1)) (viruses)	Viruses; Riboviria; Negarnaviricota; Polyploviricotina; Insthoviricetes; Articulavirales; Orthomyxoviridae; Alphainfluenzavirus; Influenza A virus; H1N1 subtype	human,vertebrates	Influenza
GCA_900004375.1	1645852	A_England_01220741_2010	Influenza A virus (A/England/01220741/2010(H1N1)) (viruses)	Viruses; Riboviria; Negarnaviricota; Polyploviricotina; Insthoviricetes; Articulavirales; Orthomyxoviridae; Alphainfluenzavirus; Influenza A virus; H1N1 subtype	human,vertebrates	Influenza
GCA_900004385.1	1645875	A_England_01220639_2009	Influenza A virus (A/England/01220639/2009(H1N1)) (viruses)	Viruses; Riboviria; Negarnaviricota; Polyploviricotina; Insthoviricetes; Articulavirales; Orthomyxoviridae; Alphainfluenzavirus; Influenza A virus; H1N1 subtype	human,vertebrates	Influenza
GCA_900004425.1	1645843	A_England_05140281_2010	Influenza A virus (A/England/05140281/2010(H1N1)) (viruses)	Viruses; Riboviria; Negarnaviricota; Polyploviricotina; Insthoviricetes; Articulavirales; Orthomyxoviridae; Alphainfluenzavirus; Influenza A virus; H1N1 subtype	human,vertebrates	Influenza
GCA_900004435.1	1645833	A_England_05080637_2010	Influenza A virus (A/England/05080637/2010(H1N1)) (viruses)	Viruses; Riboviria; Negarnaviricota; Polyploviricotina; Insthoviricetes; Articulavirales; Orthomyxoviridae; Alphainfluenzavirus; Influenza A virus; H1N1 subtype	human,vertebrates	Influenza
GCA_900004445.1	1645890	A_England_05100660_2010	Influenza A virus (A/England/05100660/2010(H1N1)) (viruses)	Viruses; Riboviria; Negarnaviricota; Polyploviricotina; Insthoviricetes; Articulavirales; Orthomyxoviridae; Alphainfluenzavirus; Influenza A virus; H1N1 subtype	human,vertebrates	Influenza
GCA_900004455.1	1645882	A_England_05140856_2010	Influenza A virus (A/England/05140856/2010(H1N1)) (viruses)	Viruses; Riboviria; Negarnaviricota; Polyploviricotina; Insthoviricetes; Articulavirales; Orthomyxoviridae; Alphainfluenzavirus; Influenza A virus; H1N1 subtype	human,vertebrates	Influenza
GCA_900004465.1	1645855	A_England_WTSI1783_2009	Influenza A virus (A/England/WTSI1783/2010(H1N1)) (viruses)	Viruses; Riboviria; Negarnaviricota; Polyploviricotina; Insthoviricetes; Articulavirales; Orthomyxoviridae; Alphainfluenzavirus; Influenza A virus; H1N1 subtype	human,vertebrates	Influenza
GCA_900004475.1	1645870	A_England_04980055_2010	Influenza A virus (A/England/04980055/2010(H1N1)) (viruses)	Viruses; Riboviria; Negarnaviricota; Polyploviricotina; Insthoviricetes; Articulavirales; Orthomyxoviridae; Alphainfluenzavirus; Influenza A virus; H1N1 subtype	human,vertebrates	Influenza
GCA_900004485.1	1645891	A_England_04980045_2010	Influenza A virus (A/England/04980045/2010(H1N1)) (viruses)	Viruses; Riboviria; Negarnaviricota; Polyploviricotina; Insthoviricetes; Articulavirales; Orthomyxoviridae; Alphainfluenzavirus; Influenza A virus; H1N1 subtype	human,vertebrates	Influenza
GCA_900004495.1	1645889	A_England_10740690_2011	Influenza A virus (A/England/10740690/2011(H1N1)) (viruses)	Viruses; Riboviria; Negarnaviricota; Polyploviricotina; Insthoviricetes; Articulavirales; Orthomyxoviridae; Alphainfluenzavirus; Influenza A virus; H1N1 subtype	human,vertebrates	Influenza
GCA_900004505.1	1645850	A_England_414_2010	Influenza A virus (A/England/414/2010(H1N1)) (viruses)	Viruses; Riboviria; Negarnaviricota; Polyploviricotina; Insthoviricetes; Articulavirales; Orthomyxoviridae; Alphainfluenzavirus; Influenza A virus; H1N1 subtype	human,vertebrates	Influenza
GCA_900004515.1	1645886	A_England_05100301_2010	Influenza A virus (A/England/05100301/2010(H1N1)) (viruses)	Viruses; Riboviria; Negarnaviricota; Polyploviricotina; Insthoviricetes; Articulavirales; Orthomyxoviridae; Alphainfluenzavirus; Influenza A virus; H1N1 subtype	human,vertebrates	Influenza
GCA_900004525.1	1645838	A_England_213_2011	Influenza A virus (A/England/213/2011(H1N1)) (viruses)	Viruses; Riboviria; Negarnaviricota; Polyploviricotina; Insthoviricetes; Articulavirales; Orthomyxoviridae; Alphainfluenzavirus; Influenza A virus; H1N1 subtype	human,vertebrates	Influenza
GCA_900004535.1	1645880	A_England_05140847_2010	Influenza A virus (A/England/05140847/2010(H1N1)) (viruses)	Viruses; Riboviria; Negarnaviricota; Polyploviricotina; Insthoviricetes; Articulavirales; Orthomyxoviridae; Alphainfluenzavirus; Influenza A virus; H1N1 subtype	human,vertebrates	Influenza
GCA_900004555.1	1645884	A_England_689_2010	Influenza A virus (A/England/689/2010(H1N1)) (viruses)	Viruses; Riboviria; Negarnaviricota; Polyploviricotina; Insthoviricetes; Articulavirales; Orthomyxoviridae; Alphainfluenzavirus; Influenza A virus; H1N1 subtype	human,vertebrates	Influenza
GCA_900004575.1	1645858	A_England_10740623_2011	Influenza A virus (A/England/10740623/2011(H1N1)) (viruses)	Viruses; Riboviria; Negarnaviricota; Polyploviricotina; Insthoviricetes; Articulavirales; Orthomyxoviridae; Alphainfluenzavirus; Influenza A virus; H1N1 subtype	human,vertebrates	Influenza
GCA_900004585.1	1645873	A_England_05140177_2010	Influenza A virus (A/England/05140177/2010(H1N1)) (viruses)	Viruses; Riboviria; Negarnaviricota; Polyploviricotina; Insthoviricetes; Articulavirales; Orthomyxoviridae; Alphainfluenzavirus; Influenza A virus; H1N1 subtype	human,vertebrates	Influenza
GCA_900004595.1	1645872	A_England_01220740_2010	Influenza A virus (A/England/01220740/2010(H1N1)) (viruses)	Viruses; Riboviria; Negarnaviricota; Polyploviricotina; Insthoviricetes; Articulavirales; Orthomyxoviridae; Alphainfluenzavirus; Influenza A virus; H1N1 subtype	human,vertebrates	Influenza
GCA_900004605.1	1230200	A_England_05000088_2010	Influenza A virus (A/England/05000088/2010(H1N1)) (viruses)	Viruses; Riboviria; Negarnaviricota; Polyploviricotina; Insthoviricetes; Articulavirales; Orthomyxoviridae; Alphainfluenzavirus; Influenza A virus; H1N1 subtype	human,vertebrates	Influenza
GCA_900004675.1	1645847	A_England_01580005_2010	Influenza A virus (A/England/01580005/2010(H1N1)) (viruses)	Viruses; Riboviria; Negarnaviricota; Polyploviricotina; Insthoviricetes; Articulavirales; Orthomyxoviridae; Alphainfluenzavirus; Influenza A virus; H1N1 subtype	human,vertebrates	Influenza
GCA_900004725.1	1645861	A_England_10740658_2011	Influenza A virus (A/England/10740658/2011(H1N1)) (viruses)	Viruses; Riboviria; Negarnaviricota; Polyploviricotina; Insthoviricetes; Articulavirales; Orthomyxoviridae; Alphainfluenzavirus; Influenza A virus; H1N1 subtype	human,vertebrates	Influenza
GCA_900004745.1	1645859	A_England_05080831_2010	Influenza A virus (A/England/05080831/2010(H1N1)) (viruses)	Viruses; Riboviria; Negarnaviricota; Polyploviricotina; Insthoviricetes; Articulavirales; Orthomyxoviridae; Alphainfluenzavirus; Influenza A virus; H1N1 subtype	human,vertebrates	Influenza
GCA_900004765.1	1645893	A_England_01180011_2010	Influenza A virus (A/England/01180011/2010(H1N1)) (viruses)	Viruses; Riboviria; Negarnaviricota; Polyploviricotina; Insthoviricetes; Articulavirales; Orthomyxoviridae; Alphainfluenzavirus; Influenza A virus; H1N1 subtype	human,vertebrates	Influenza
GCA_900004775.1	1645834	A_England_01580003_2010	Influenza A virus (A/England/01580003/2010(H1N1)) (viruses)	Viruses; Riboviria; Negarnaviricota; Polyploviricotina; Insthoviricetes; Articulavirales; Orthomyxoviridae; Alphainfluenzavirus; Influenza A virus; H1N1 subtype	human,vertebrates	Influenza
GCA_900004805.1	1645836	A_England_WTSI2067_2010	Influenza A virus (A/England/WTSI2067/2010(H1N1)) (viruses)	Viruses; Riboviria; Negarnaviricota; Polyploviricotina; Insthoviricetes; Articulavirales; Orthomyxoviridae; Alphainfluenzavirus; Influenza A virus; H1N1 subtype	human,vertebrates	Influenza
GCA_900004815.1	1645862	A_England_04860560_2010	Influenza A virus (A/England/04860560/2010(H1N1)) (viruses)	Viruses; Riboviria; Negarnaviricota; Polyploviricotina; Insthoviricetes; Articulavirales; Orthomyxoviridae; Alphainfluenzavirus; Influenza A virus; H1N1 subtype	human,vertebrates	Influenza
GCA_900004835.1	1645856	A_England_665_2010	Influenza A virus (A/England/665/2010(H1N1)) (viruses)	Viruses; Riboviria; Negarnaviricota; Polyploviricotina; Insthoviricetes; Articulavirales; Orthomyxoviridae; Alphainfluenzavirus; Influenza A virus; H1N1 subtype	human,vertebrates	Influenza
GCA_900004875.1	1645857	A_England_01180015_2010	Influenza A virus (A/England/01180015/2010(H1N1)) (viruses)	Viruses; Riboviria; Negarnaviricota; Polyploviricotina; Insthoviricetes; Articulavirales; Orthomyxoviridae; Alphainfluenzavirus; Influenza A virus; H1N1 subtype	human,vertebrates	Influenza
GCA_900004935.1	1645894	A_England_04980653_2010	Influenza A virus (A/England/04980653/2010(H1N1)) (viruses)	Viruses; Riboviria; Negarnaviricota; Polyploviricotina; Insthoviricetes; Articulavirales; Orthomyxoviridae; Alphainfluenzavirus; Influenza A virus; H1N1 subtype	human,vertebrates	Influenza
GCA_900004945.1	1645867	A_England_10740693_2011	Influenza A virus (A/England/10740693/2011(H1N1)) (viruses)	Viruses; Riboviria; Negarnaviricota; Polyploviricotina; Insthoviricetes; Articulavirales; Orthomyxoviridae; Alphainfluenzavirus; Influenza A virus; H1N1 subtype	human,vertebrates	Influenza
GCA_900005085.1	1645849	A_England_690_2010	Influenza A virus (A/England/690/2010(H1N1)) (viruses)	Viruses; Riboviria; Negarnaviricota; Polyploviricotina; Insthoviricetes; Articulavirales; Orthomyxoviridae; Alphainfluenzavirus; Influenza A virus; H1N1 subtype	human,vertebrates	Influenza
GCA_900005115.1	1645842	A_England_WTSI1751_2010	Influenza A virus (A/England/WTSI1751/2010(H1N1)) (viruses)	Viruses; Riboviria; Negarnaviricota; Polyploviricotina; Insthoviricetes; Articulavirales; Orthomyxoviridae; Alphainfluenzavirus; Influenza A virus; H1N1 subtype	human,vertebrates	Influenza
GCA_900005905.1	1645839	A_England_05140176_2010	Influenza A virus (A/England/05140176/2010(H1N1)) (viruses)	Viruses; Riboviria; Negarnaviricota; Polyploviricotina; Insthoviricetes; Articulavirales; Orthomyxoviridae; Alphainfluenzavirus; Influenza A virus; H1N1 subtype	human,vertebrates	Influenza
GCA_900005915.1	1645835	A_England_05140283_2010	Influenza A virus (A/England/05140283/2010(H1N1)) (viruses)	Viruses; Riboviria; Negarnaviricota; Polyploviricotina; Insthoviricetes; Articulavirales; Orthomyxoviridae; Alphainfluenzavirus; Influenza A virus; H1N1 subtype	human,vertebrates	Influenza
GCA_900006035.1	1645837	A_England_283_2010	Influenza A virus (A/England/283/2010(H1N1)) (viruses)	Viruses; Riboviria; Negarnaviricota; Polyploviricotina; Insthoviricetes; Articulavirales; Orthomyxoviridae; Alphainfluenzavirus; Influenza A virus; H1N1 subtype	human,vertebrates	Influenza
GCA_900006335.1	1645878	A_England_686_2010	Influenza A virus (A/England/686/2010(H1N1)) (viruses)	Viruses; Riboviria; Negarnaviricota; Polyploviricotina; Insthoviricetes; Articulavirales; Orthomyxoviridae; Alphainfluenzavirus; Influenza A virus; H1N1 subtype	human,vertebrates	Influenza
GCA_900007775.1	1645879	A_England_10740691_2011	Influenza A virus (A/England/10740691/2011(H1N1)) (viruses)	Viruses; Riboviria; Negarnaviricota; Polyploviricotina; Insthoviricetes; Articulavirales; Orthomyxoviridae; Alphainfluenzavirus; Influenza A virus; H1N1 subtype	human,vertebrates	Influenza
GCA_900007785.1	1645863	A_England_01180017_2010	Influenza A virus (A/England/01180017/2010(H1N1)) (viruses)	Viruses; Riboviria; Negarnaviricota; Polyploviricotina; Insthoviricetes; Articulavirales; Orthomyxoviridae; Alphainfluenzavirus; Influenza A virus; H1N1 subtype	human,vertebrates	Influenza
GCA_900009845.1	1645892	A_England_WTSI2076_2010	Influenza A virus (A/England/WTSI2076/2010(H1N1)) (viruses)	Viruses; Riboviria; Negarnaviricota; Polyploviricotina; Insthoviricetes; Articulavirales; Orthomyxoviridae; Alphainfluenzavirus; Influenza A virus; H1N1 subtype	human,vertebrates	Influenza
GCA_900016665.1	1645837	A_England_283_2010	Influenza A virus (A/England/283/2010(H1N1)) (viruses)	Viruses; Riboviria; Negarnaviricota; Polyploviricotina; Insthoviricetes; Articulavirales; Orthomyxoviridae; Alphainfluenzavirus; Influenza A virus; H1N1 subtype	human,vertebrates	Influenza
GCA_900019215.1	1645874	A_England_05120013_2010	Influenza A virus (A/England/05120013/2010(H1N1)) (viruses)	Viruses; Riboviria; Negarnaviricota; Polyploviricotina; Insthoviricetes; Articulavirales; Orthomyxoviridae; Alphainfluenzavirus; Influenza A virus; H1N1 subtype	human,vertebrates	Influenza
GCA_900019225.1	1645876	A_England_05140216_2010	Influenza A virus (A/England/05140216/2010(H1N1)) (viruses)	Viruses; Riboviria; Negarnaviricota; Polyploviricotina; Insthoviricetes; Articulavirales; Orthomyxoviridae; Alphainfluenzavirus; Influenza A virus; H1N1 subtype	human,vertebrates	Influenza
GCA_000865625.1	162145	ViralProj15498	Human metapneumovirus (viruses)	Viruses; Riboviria; Negarnaviricota; Haploviricotina; Monjiviricetes; Mononegavirales; Pneumoviridae; Metapneumovirus	human,vertebrates	Metapneumovirus
GCA_002815375.1	162145	ASM281537v1	Human metapneumovirus (viruses)	Viruses; Riboviria; Negarnaviricota; Haploviricotina; Monjiviricetes; Mononegavirales; Pneumoviridae; Metapneumovirus	human,vertebrates	Metapneumovirus
GCA_002815395.1	162145	ASM281539v1	Human metapneumovirus (viruses)	Viruses; Riboviria; Negarnaviricota; Haploviricotina; Monjiviricetes; Mononegavirales; Pneumoviridae; Metapneumovirus	human,vertebrates	Metapneumovirus
GCA_002815415.1	162145	ASM281541v1	Human metapneumovirus (viruses)	Viruses; Riboviria; Negarnaviricota; Haploviricotina; Monjiviricetes; Mononegavirales; Pneumoviridae; Metapneumovirus	human,vertebrates	Metapneumovirus
GCA_002815435.1	162145	ASM281543v1	Human metapneumovirus (viruses)	Viruses; Riboviria; Negarnaviricota; Haploviricotina; Monjiviricetes; Mononegavirales; Pneumoviridae; Metapneumovirus	human,vertebrates	Metapneumovirus
GCA_000861265.1	12131	ViralProj15309	Rhinovirus B14 (viruses)	Viruses; Riboviria; Picornavirales; Picornaviridae; Enterovirus; Rhinovirus B	human	Rhinovirus
GCA_000862245.1	12132	ViralProj15330	Human rhinovirus A89 (viruses)	Viruses; Riboviria; Picornavirales; Picornaviridae; Enterovirus; Rhinovirus A	human,vertebrates	Rhinovirus
GCA_000872325.1	463676	ViralProj27901	Rhinovirus C (viruses)	Viruses; Riboviria; Picornavirales; Picornaviridae; Enterovirus	human,vertebrates	Rhinovirus
GCA_002816835.1	573824	ASM281683v1	Human rhinovirus A1 (viruses)	Viruses; Riboviria; Picornavirales; Picornaviridae; Enterovirus; Rhinovirus A	human,vertebrates	Rhinovirus
GCA_002816855.1	44130	ASM281685v1	Human rhinovirus B3 (viruses)	Viruses; Riboviria; Picornavirales; Picornaviridae; Enterovirus; Rhinovirus B	human	Rhinovirus
GCA_002816885.1	992230	ASM281688v1	Human rhinovirus NAT001 (viruses)	Viruses; Riboviria; Picornavirales; Picornaviridae; Enterovirus; Rhinovirus C; Human rhinovirus C1	human,vertebrates	Rhinovirus
GCA_008766695.1	12130	ASM876669v1	Human rhinovirus A2 (viruses)	Viruses; Riboviria; Picornavirales; Picornaviridae; Enterovirus; Rhinovirus A	human,vertebrates	Rhinovirus
GCA_008767175.1	12132	ASM876717v1	Human rhinovirus A89 (viruses)	Viruses; Riboviria; Picornavirales; Picornaviridae; Enterovirus; Rhinovirus A	human,vertebrates	Rhinovirus
GCA_008767275.1	31708	ASM876727v1	Human rhinovirus A16 (viruses)	Viruses; Riboviria; Picornavirales; Picornaviridae; Enterovirus; Rhinovirus A	human,vertebrates	Rhinovirus
GCA_008767415.1	463676	ASM876741v1	Rhinovirus C (viruses)	Viruses; Riboviria; Picornavirales; Picornaviridae; Enterovirus	human,vertebrates	Rhinovirus
GCA_008776215.1	1604833	ASM877621v1	Human rhinovirus C54 (viruses)	Viruses; Riboviria; Picornavirales; Picornaviridae; Enterovirus; Rhinovirus C	human,vertebrates	Rhinovirus
GCA_008776295.1	463676	ASM877629v1	Rhinovirus C (viruses)	Viruses; Riboviria; Picornavirales; Picornaviridae; Enterovirus	human,vertebrates	Rhinovirus
GCA_008776505.1	463676	ASM877650v1	Rhinovirus C (viruses)	Viruses; Riboviria; Picornavirales; Picornaviridae; Enterovirus	human,vertebrates	Rhinovirus
GCA_008776535.1	463676	ASM877653v1	Rhinovirus C (viruses)	Viruses; Riboviria; Picornavirales; Picornaviridae; Enterovirus	human,vertebrates	Rhinovirus
GCA_008776595.1	463676	ASM877659v1	Rhinovirus C (viruses)	Viruses; Riboviria; Picornavirales; Picornaviridae; Enterovirus	human,vertebrates	Rhinovirus
GCA_008776815.1	463676	ASM877681v1	Rhinovirus C (viruses)	Viruses; Riboviria; Picornavirales; Picornaviridae; Enterovirus	human,vertebrates	Rhinovirus
GCA_008776895.1	463676	ASM877689v1	Rhinovirus C (viruses)	Viruses; Riboviria; Picornavirales; Picornaviridae; Enterovirus	human,vertebrates	Rhinovirus
GCA_008785685.1	147712	ASM878568v1	Rhinovirus B (viruses)	Viruses; Riboviria; Picornavirales; Picornaviridae; Enterovirus	human,vertebrates	Rhinovirus
GCA_008786945.1	463676	ASM878694v1	Rhinovirus C (viruses)	Viruses; Riboviria; Picornavirales; Picornaviridae; Enterovirus	human,vertebrates	Rhinovirus
GCA_008787065.1	147712	ASM878706v1	Rhinovirus B (viruses)	Viruses; Riboviria; Picornavirales; Picornaviridae; Enterovirus	human,vertebrates	Rhinovirus
GCA_008787185.1	147711	ASM878718v1	Rhinovirus A (viruses)	Viruses; Riboviria; Picornavirales; Picornaviridae; Enterovirus	human,vertebrates	Rhinovirus
GCA_008791725.1	463676	ASM879172v1	Rhinovirus C (viruses)	Viruses; Riboviria; Picornavirales; Picornaviridae; Enterovirus	human,vertebrates	Rhinovirus
GCA_008791775.1	1033850	ASM879177v1	Human rhinovirus A103 (viruses)	Viruses; Riboviria; Picornavirales; Picornaviridae; Enterovirus; Rhinovirus A	human,vertebrates	Rhinovirus
GCA_008791825.1	147712	ASM879182v1	Rhinovirus B (viruses)	Viruses; Riboviria; Picornavirales; Picornaviridae; Enterovirus	human,vertebrates	Rhinovirus
GCA_008791945.1	1077430	ASM879194v1	Human rhinovirus C35 (viruses)	Viruses; Riboviria; Picornavirales; Picornaviridae; Enterovirus; Rhinovirus C	human,vertebrates	Rhinovirus
GCA_008792125.1	463676	ASM879212v1	Rhinovirus C (viruses)	Viruses; Riboviria; Picornavirales; Picornaviridae; Enterovirus	human,vertebrates	Rhinovirus
GCA_008792225.1	147712	ASM879222v1	Rhinovirus B (viruses)	Viruses; Riboviria; Picornavirales; Picornaviridae; Enterovirus	human,vertebrates	Rhinovirus
GCA_008792825.1	463676	ASM879282v1	Rhinovirus C (viruses)	Viruses; Riboviria; Picornavirales; Picornaviridae; Enterovirus	human,vertebrates	Rhinovirus
GCA_008792925.1	147711	ASM879292v1	Rhinovirus A (viruses)	Viruses; Riboviria; Picornavirales; Picornaviridae; Enterovirus	human,vertebrates	Rhinovirus
GCA_008792945.1	655428	ASM879294v1	Human rhinovirus QCE (viruses)	Viruses; Riboviria; Picornavirales; Picornaviridae; Enterovirus; Rhinovirus C; Human rhinovirus C10	human,vertebrates	Rhinovirus
GCA_008792965.1	463676	ASM879296v1	Rhinovirus C (viruses)	Viruses; Riboviria; Picornavirales; Picornaviridae; Enterovirus	human,vertebrates	Rhinovirus
GCA_008792985.1	463676	ASM879298v1	Rhinovirus C (viruses)	Viruses; Riboviria; Picornavirales; Picornaviridae; Enterovirus	human,vertebrates	Rhinovirus
GCA_008796045.1	147677	ASM879604v1	Human rhinovirus B52 (viruses)	Viruses; Riboviria; Picornavirales; Picornaviridae; Enterovirus; Rhinovirus B	human	Rhinovirus
GCA_008796065.1	185900	ASM879606v1	Human rhinovirus B27 (viruses)	Viruses; Riboviria; Picornavirales; Picornaviridae; Enterovirus; Rhinovirus B	human	Rhinovirus
GCA_008796085.1	185891	ASM879608v1	Human rhinovirus A9 (viruses)	Viruses; Riboviria; Picornavirales; Picornaviridae; Enterovirus; Rhinovirus A	human,vertebrates	Rhinovirus
GCA_008796105.1	185946	ASM879610v1	Human rhinovirus A100 (viruses)	Viruses; Riboviria; Picornavirales; Picornaviridae; Enterovirus; Rhinovirus A	human,vertebrates	Rhinovirus
GCA_008796125.1	185945	ASM879612v1	Human rhinovirus B99 (viruses)	Viruses; Riboviria; Picornavirales; Picornaviridae; Enterovirus; Rhinovirus B	human	Rhinovirus
GCA_008796145.1	167330	ASM879614v1	Human rhinovirus B97 (viruses)	Viruses; Riboviria; Picornavirales; Picornaviridae; Enterovirus; Rhinovirus B	human	Rhinovirus
GCA_008796165.1	185943	ASM879616v1	Human rhinovirus A96 (viruses)	Viruses; Riboviria; Picornavirales; Picornaviridae; Enterovirus; Rhinovirus A	human,vertebrates	Rhinovirus
GCA_008796185.1	167326	ASM879618v1	Human rhinovirus B92 (viruses)	Viruses; Riboviria; Picornavirales; Picornaviridae; Enterovirus; Rhinovirus B	human	Rhinovirus
GCA_008796205.1	167325	ASM879620v1	Human rhinovirus B91 (viruses)	Viruses; Riboviria; Picornavirales; Picornaviridae; Enterovirus; Rhinovirus B	human	Rhinovirus
GCA_008796225.1	185940	ASM879622v1	Human rhinovirus A90 (viruses)	Viruses; Riboviria; Picornavirales; Picornaviridae; Enterovirus; Rhinovirus A	human,vertebrates	Rhinovirus
GCA_008796245.1	185938	ASM879624v1	Human rhinovirus B86 (viruses)	Viruses; Riboviria; Picornavirales; Picornaviridae; Enterovirus; Rhinovirus B	human	Rhinovirus
GCA_008796265.1	185937	ASM879626v1	Human rhinovirus A85 (viruses)	Viruses; Riboviria; Picornavirales; Picornaviridae; Enterovirus; Rhinovirus A	human,vertebrates	Rhinovirus
GCA_008796285.1	167328	ASM879628v1	Human rhinovirus B84 (viruses)	Viruses; Riboviria; Picornavirales; Picornaviridae; Enterovirus; Rhinovirus B	human	Rhinovirus
GCA_008796305.1	185936	ASM879630v1	Human rhinovirus B83 (viruses)	Viruses; Riboviria; Picornavirales; Picornaviridae; Enterovirus; Rhinovirus B	human	Rhinovirus
GCA_008796325.1	185935	ASM879632v1	Rhinovirus A81 (viruses)	Viruses; Riboviria; Picornavirales; Picornaviridae; Enterovirus; Rhinovirus A	human,vertebrates	Rhinovirus
GCA_008796345.1	185934	ASM879634v1	Human rhinovirus A80 (viruses)	Viruses; Riboviria; Picornavirales; Picornaviridae; Enterovirus; Rhinovirus A	human,vertebrates	Rhinovirus
GCA_008796365.1	185933	ASM879636v1	Human rhinovirus B79 (viruses)	Viruses; Riboviria; Picornavirales; Picornaviridae; Enterovirus; Rhinovirus B	human	Rhinovirus
GCA_008796385.1	185932	ASM879638v1	Human rhinovirus A77 (viruses)	Viruses; Riboviria; Picornavirales; Picornaviridae; Enterovirus; Rhinovirus A	human,vertebrates	Rhinovirus
GCA_008796405.1	44137	ASM879640v1	Human rhinovirus B72 (viruses)	Viruses; Riboviria; Picornavirales; Picornaviridae; Enterovirus; Rhinovirus B	human	Rhinovirus
GCA_008796425.1	185927	ASM879642v1	Human rhinovirus A71 (viruses)	Viruses; Riboviria; Picornavirales; Picornaviridae; Enterovirus; Rhinovirus A	human,vertebrates	Rhinovirus
GCA_008796445.1	147678	ASM879644v1	Rhinovirus B69 (viruses)	Viruses; Riboviria; Picornavirales; Picornaviridae; Enterovirus; Rhinovirus B	human	Rhinovirus
GCA_008796465.1	185925	ASM879646v1	Human rhinovirus A68 (viruses)	Viruses; Riboviria; Picornavirales; Picornaviridae; Enterovirus; Rhinovirus A	human,vertebrates	Rhinovirus
GCA_008796485.1	185924	ASM879648v1	Human rhinovirus A67 (viruses)	Viruses; Riboviria; Picornavirales; Picornaviridae; Enterovirus; Rhinovirus A	human,vertebrates	Rhinovirus
GCA_008796505.1	185923	ASM879650v1	Human rhinovirus A66 (viruses)	Viruses; Riboviria; Picornavirales; Picornaviridae; Enterovirus; Rhinovirus A	human,vertebrates	Rhinovirus
GCA_008796525.1	44135	ASM879652v1	Human rhinovirus A65 (viruses)	Viruses; Riboviria; Picornavirales; Picornaviridae; Enterovirus; Rhinovirus A	human,vertebrates	Rhinovirus
GCA_008796545.1	185921	ASM879654v1	Human rhinovirus A63 (viruses)	Viruses; Riboviria; Picornavirales; Picornaviridae; Enterovirus; Rhinovirus A	human,vertebrates	Rhinovirus
GCA_008796565.1	44134	ASM879656v1	Human rhinovirus A62 (viruses)	Viruses; Riboviria; Picornavirales; Picornaviridae; Enterovirus; Rhinovirus A	human,vertebrates	Rhinovirus
GCA_008796585.1	185920	ASM879658v1	Human rhinovirus A61 (viruses)	Viruses; Riboviria; Picornavirales; Picornaviridae; Enterovirus; Rhinovirus A	human,vertebrates	Rhinovirus
GCA_008796605.1	185919	ASM879660v1	Human rhinovirus A60 (viruses)	Viruses; Riboviria; Picornavirales; Picornaviridae; Enterovirus; Rhinovirus A	human,vertebrates	Rhinovirus
GCA_008796625.1	44133	ASM879662v1	Human rhinovirus A58 (viruses)	Viruses; Riboviria; Picornavirales; Picornaviridae; Enterovirus; Rhinovirus A	human,vertebrates	Rhinovirus
GCA_008796645.1	185917	ASM879664v1	Human rhinovirus A57 (viruses)	Viruses; Riboviria; Picornavirales; Picornaviridae; Enterovirus; Rhinovirus A	human,vertebrates	Rhinovirus
GCA_008796665.1	185916	ASM879666v1	Human rhinovirus A56 (viruses)	Viruses; Riboviria; Picornavirales; Picornaviridae; Enterovirus; Rhinovirus A	human,vertebrates	Rhinovirus
GCA_008796685.1	185914	ASM879668v1	Human rhinovirus A54 (viruses)	Viruses; Riboviria; Picornavirales; Picornaviridae; Enterovirus; Rhinovirus A	human,vertebrates	Rhinovirus
GCA_008796705.1	147677	ASM879670v1	Human rhinovirus B52 (viruses)	Viruses; Riboviria; Picornavirales; Picornaviridae; Enterovirus; Rhinovirus B	human	Rhinovirus
GCA_008796725.1	185912	ASM879672v1	Human rhinovirus A51 (viruses)	Viruses; Riboviria; Picornavirales; Picornaviridae; Enterovirus; Rhinovirus A	human,vertebrates	Rhinovirus
GCA_008796745.1	44132	ASM879674v1	Human rhinovirus A50 (viruses)	Viruses; Riboviria; Picornavirales; Picornaviridae; Enterovirus; Rhinovirus A	human,vertebrates	Rhinovirus
GCA_008796765.1	185911	ASM879676v1	Human rhinovirus A47 (viruses)	Viruses; Riboviria; Picornavirales; Picornaviridae; Enterovirus; Rhinovirus A	human,vertebrates	Rhinovirus
GCA_008796785.1	147676	ASM879678v1	Human rhinovirus A45 (viruses)	Viruses; Riboviria; Picornavirales; Picornaviridae; Enterovirus; Rhinovirus A	human,vertebrates	Rhinovirus
GCA_008796805.1	167321	ASM879680v1	Human rhinovirus A43 (viruses)	Viruses; Riboviria; Picornavirales; Picornaviridae; Enterovirus; Rhinovirus A	human,vertebrates	Rhinovirus
GCA_008796825.1	147683	ASM879682v1	Human rhinovirus B42 (viruses)	Viruses; Riboviria; Picornavirales; Picornaviridae; Enterovirus; Rhinovirus B	human	Rhinovirus
GCA_008796845.1	185908	ASM879684v1	Human rhinovirus A40 (viruses)	Viruses; Riboviria; Picornavirales; Picornaviridae; Enterovirus; Rhinovirus A	human,vertebrates	Rhinovirus
GCA_008796865.1	185904	ASM879686v1	Human rhinovirus A33 (viruses)	Viruses; Riboviria; Picornavirales; Picornaviridae; Enterovirus; Rhinovirus A	human,vertebrates	Rhinovirus
GCA_008796885.1	185903	ASM879688v1	Human rhinovirus A32 (viruses)	Viruses; Riboviria; Picornavirales; Picornaviridae; Enterovirus; Rhinovirus A	human,vertebrates	Rhinovirus
GCA_008796905.1	185902	ASM879690v1	Human rhinovirus A31 (viruses)	Viruses; Riboviria; Picornavirales; Picornaviridae; Enterovirus; Rhinovirus A	human,vertebrates	Rhinovirus
GCA_008796925.1	44129	ASM879692v1	Human rhinovirus A29 (viruses)	Viruses; Riboviria; Picornavirales; Picornaviridae; Enterovirus; Rhinovirus A	human,vertebrates	Rhinovirus
GCA_008796945.1	185899	ASM879694v1	Human rhinovirus B26 (viruses)	Viruses; Riboviria; Picornavirales; Picornaviridae; Enterovirus; Rhinovirus B	human	Rhinovirus
GCA_008796965.1	185898	ASM879696v1	Human rhinovirus A25 (viruses)	Viruses; Riboviria; Picornavirales; Picornaviridae; Enterovirus; Rhinovirus A	human,vertebrates	Rhinovirus
GCA_008796985.1	185896	ASM879698v1	Human rhinovirus A22 (viruses)	Viruses; Riboviria; Picornavirales; Picornaviridae; Enterovirus; Rhinovirus A	human,vertebrates	Rhinovirus
GCA_008797035.1	44128	ASM879703v1	Human rhinovirus A21 (viruses)	Viruses; Riboviria; Picornavirales; Picornaviridae; Enterovirus; Rhinovirus A	human,vertebrates	Rhinovirus
GCA_008797055.1	147675	ASM879705v1	Human rhinovirus A20 (viruses)	Viruses; Riboviria; Picornavirales; Picornaviridae; Enterovirus; Rhinovirus A	human,vertebrates	Rhinovirus
GCA_008797075.1	185895	ASM879707v1	Human rhinovirus A19 (viruses)	Viruses; Riboviria; Picornavirales; Picornaviridae; Enterovirus; Rhinovirus A	human,vertebrates	Rhinovirus
GCA_008797095.1	147674	ASM879709v1	Human rhinovirus A18 (viruses)	Viruses; Riboviria; Picornavirales; Picornaviridae; Enterovirus; Rhinovirus A	human,vertebrates	Rhinovirus
GCA_008797115.1	185893	ASM879711v1	Human rhinovirus A13 (viruses)	Viruses; Riboviria; Picornavirales; Picornaviridae; Enterovirus; Rhinovirus A	human,vertebrates	Rhinovirus
GCA_008797135.1	185890	ASM879713v1	Human rhinovirus A8 (viruses)	Viruses; Riboviria; Picornavirales; Picornaviridae; Enterovirus; Rhinovirus A	human,vertebrates	Rhinovirus
GCA_008797155.1	147714	ASM879715v1	Human rhinovirus B5 (viruses)	Viruses; Riboviria; Picornavirales; Picornaviridae; Enterovirus; Rhinovirus B	human	Rhinovirus
GCA_008797295.1	1240004	ASM879729v1	Human rhinovirus C11 (viruses)	Viruses; Riboviria; Picornavirales; Picornaviridae; Enterovirus; Rhinovirus C	human,vertebrates	Rhinovirus
GCA_008797455.1	463676	ASM879745v1	Rhinovirus C (viruses)	Viruses; Riboviria; Picornavirales; Picornaviridae; Enterovirus	human,vertebrates	Rhinovirus
GCA_008797475.1	463676	ASM879747v1	Rhinovirus C (viruses)	Viruses; Riboviria; Picornavirales; Picornaviridae; Enterovirus	human,vertebrates	Rhinovirus
GCA_008797535.1	1219377	ASM879753v1	Human rhinovirus C3 (viruses)	Viruses; Riboviria; Picornavirales; Picornaviridae; Enterovirus; Rhinovirus C	human,vertebrates	Rhinovirus
GCA_008797555.1	167327	ASM879755v1	Human rhinovirus B93 (viruses)	Viruses; Riboviria; Picornavirales; Picornaviridae; Enterovirus; Rhinovirus B	human	Rhinovirus
GCA_008797575.1	147680	ASM879757v1	Human rhinovirus B37 (viruses)	Viruses; Riboviria; Picornavirales; Picornaviridae; Enterovirus; Rhinovirus B	human	Rhinovirus
GCA_008797595.1	150904	ASM879759v1	Human rhinovirus B17 (viruses)	Viruses; Riboviria; Picornavirales; Picornaviridae; Enterovirus; Rhinovirus B	human	Rhinovirus
GCA_008797615.1	185941	ASM879761v1	Human rhinovirus A94 (viruses)	Viruses; Riboviria; Picornavirales; Picornaviridae; Enterovirus; Rhinovirus A	human,vertebrates	Rhinovirus
GCA_008797635.1	147685	ASM879763v1	Human rhinovirus A78 (viruses)	Viruses; Riboviria; Picornavirales; Picornaviridae; Enterovirus; Rhinovirus A	human,vertebrates	Rhinovirus
GCA_008797655.1	185922	ASM879765v1	Human rhinovirus A64 (viruses)	Viruses; Riboviria; Picornavirales; Picornaviridae; Enterovirus; Rhinovirus A	human,vertebrates	Rhinovirus
GCA_008797675.1	185897	ASM879767v1	Human rhinovirus A24 (viruses)	Viruses; Riboviria; Picornavirales; Picornaviridae; Enterovirus; Rhinovirus A	human,vertebrates	Rhinovirus
GCA_008797695.1	147684	ASM879769v1	Human rhinovirus A12 (viruses)	Viruses; Riboviria; Picornavirales; Picornaviridae; Enterovirus; Rhinovirus A	human,vertebrates	Rhinovirus
GCA_008797715.1	39767	ASM879771v1	Human rhinovirus A11 (viruses)	Viruses; Riboviria; Picornavirales; Picornaviridae; Enterovirus; Rhinovirus A	human,vertebrates	Rhinovirus
GCA_008797755.1	992231	ASM879775v1	Human rhinovirus NAT045 (viruses)	Viruses; Riboviria; Picornavirales; Picornaviridae; Enterovirus; Rhinovirus C; Human rhinovirus C2	human,vertebrates	Rhinovirus
GCA_008797895.1	463676	ASM879789v1	Rhinovirus C (viruses)	Viruses; Riboviria; Picornavirales; Picornaviridae; Enterovirus	human,vertebrates	Rhinovirus
GCA_008797935.1	185901	ASM879793v1	Human rhinovirus A30 (viruses)	Viruses; Riboviria; Picornavirales; Picornaviridae; Enterovirus; Rhinovirus A	human,vertebrates	Rhinovirus
GCA_008797955.1	185915	ASM879795v1	Human rhinovirus A55 (viruses)	Viruses; Riboviria; Picornavirales; Picornaviridae; Enterovirus; Rhinovirus A	human,vertebrates	Rhinovirus
GCA_008797975.1	185930	ASM879797v1	Human rhinovirus A75 (viruses)	Viruses; Riboviria; Picornavirales; Picornaviridae; Enterovirus; Rhinovirus A	human,vertebrates	Rhinovirus
GCA_008797995.1	147711	ASM879799v1	Rhinovirus A (viruses)	Viruses; Riboviria; Picornavirales; Picornaviridae; Enterovirus	human,vertebrates	Rhinovirus
GCA_008798015.1	147672	ASM879801v1	Human rhinovirus A28 (viruses)	Viruses; Riboviria; Picornavirales; Picornaviridae; Enterovirus; Rhinovirus A	human,vertebrates	Rhinovirus
GCA_008798035.1	185913	ASM879803v1	Human rhinovirus A53 (viruses)	Viruses; Riboviria; Picornavirales; Picornaviridae; Enterovirus; Rhinovirus A	human,vertebrates	Rhinovirus
GCA_008798055.1	167324	ASM879805v1	Human rhinovirus A46 (viruses)	Viruses; Riboviria; Picornavirales; Picornaviridae; Enterovirus; Rhinovirus A	human,vertebrates	Rhinovirus
GCA_008798075.1	147673	ASM879807v1	Human rhinovirus A36 (viruses)	Viruses; Riboviria; Picornavirales; Picornaviridae; Enterovirus; Rhinovirus A	human,vertebrates	Rhinovirus
GCA_008798095.1	185939	ASM879809v1	Human rhinovirus A88 (viruses)	Viruses; Riboviria; Picornavirales; Picornaviridae; Enterovirus; Rhinovirus A	human,vertebrates	Rhinovirus
GCA_008798115.1	44136	ASM879811v1	Human rhinovirus A7 (viruses)	Viruses; Riboviria; Picornavirales; Picornaviridae; Enterovirus; Rhinovirus A	human,vertebrates	Rhinovirus
GCA_008798135.1	185931	ASM879813v1	Human rhinovirus A76 (viruses)	Viruses; Riboviria; Picornavirales; Picornaviridae; Enterovirus; Rhinovirus A	human,vertebrates	Rhinovirus
GCA_008798155.1	185905	ASM879815v1	Human rhinovirus A34 (viruses)	Viruses; Riboviria; Picornavirales; Picornaviridae; Enterovirus; Rhinovirus A	human,vertebrates	Rhinovirus
GCA_008798175.1	185918	ASM879817v1	Human rhinovirus A59 (viruses)	Viruses; Riboviria; Picornavirales; Picornaviridae; Enterovirus; Rhinovirus A	human,vertebrates	Rhinovirus
GCA_008798195.1	185892	ASM879819v1	Human rhinovirus A10 (viruses)	Viruses; Riboviria; Picornavirales; Picornaviridae; Enterovirus; Rhinovirus A	human,vertebrates	Rhinovirus
GCA_008798215.1	12135	ASM879821v1	Human rhinovirus A23 (viruses)	Viruses; Riboviria; Picornavirales; Picornaviridae; Enterovirus; Rhinovirus A	human,vertebrates	Rhinovirus
GCA_008798235.1	44131	ASM879823v1	Human rhinovirus A49 (viruses)	Viruses; Riboviria; Picornavirales; Picornaviridae; Enterovirus; Rhinovirus A	human,vertebrates	Rhinovirus
GCA_008798255.1	185906	ASM879825v1	Human rhinovirus A38 (viruses)	Viruses; Riboviria; Picornavirales; Picornaviridae; Enterovirus; Rhinovirus A	human,vertebrates	Rhinovirus
GCA_008798275.1	185929	ASM879827v1	Human rhinovirus A74 (viruses)	Viruses; Riboviria; Picornavirales; Picornaviridae; Enterovirus; Rhinovirus A	human,vertebrates	Rhinovirus
GCA_008798295.1	185894	ASM879829v1	Human rhinovirus A15 (viruses)	Viruses; Riboviria; Picornavirales; Picornaviridae; Enterovirus; Rhinovirus A	human,vertebrates	Rhinovirus
GCA_008798315.1	185928	ASM879831v1	Human rhinovirus A73 (viruses)	Viruses; Riboviria; Picornavirales; Picornaviridae; Enterovirus; Rhinovirus A	human,vertebrates	Rhinovirus
GCA_008798335.1	185909	ASM879833v1	Human rhinovirus A41 (viruses)	Viruses; Riboviria; Picornavirales; Picornaviridae; Enterovirus; Rhinovirus A	human,vertebrates	Rhinovirus
GCA_008798355.1	185889	ASM879835v1	Human rhinovirus B4 (viruses)	Viruses; Riboviria; Picornavirales; Picornaviridae; Enterovirus; Rhinovirus B	human	Rhinovirus
GCA_008798375.1	185926	ASM879837v1	Human rhinovirus B70 (viruses)	Viruses; Riboviria; Picornavirales; Picornaviridae; Enterovirus; Rhinovirus B	human	Rhinovirus
GCA_008798395.1	147679	ASM879839v1	Rhinovirus B48 (viruses)	Viruses; Riboviria; Picornavirales; Picornaviridae; Enterovirus; Rhinovirus B	human	Rhinovirus
GCA_008798415.1	167329	ASM879841v1	Human rhinovirus B35 (viruses)	Viruses; Riboviria; Picornavirales; Picornaviridae; Enterovirus; Rhinovirus B	human	Rhinovirus
GCA_008798435.1	147681	ASM879843v1	Human rhinovirus B6 (viruses)	Viruses; Riboviria; Picornavirales; Picornaviridae; Enterovirus; Rhinovirus B	human	Rhinovirus
GCA_008798635.1	12129	ASM879863v1	Human rhinovirus 1B (viruses)	Viruses; Riboviria; Picornavirales; Picornaviridae; Enterovirus; Rhinovirus A; Human rhinovirus A1	human,vertebrates	Rhinovirus
GCA_008798875.1	185907	ASM879887v1	Human rhinovirus A39 (viruses)	Viruses; Riboviria; Picornavirales; Picornaviridae; Enterovirus; Rhinovirus A	human,vertebrates	Rhinovirus
GCA_009858895.3	2697049	ASM985889v3	Severe acute respiratory syndrome coronavirus 2 (viruses)	Viruses; Riboviria; Nidovirales; Cornidovirineae; Coronaviridae; Orthocoronavirinae; Betacoronavirus; Sarbecovirus; Severe acute respiratory syndrome-related coronavirus	human,vertebrates	Sars_cov_2
GCA_009937885.1	2697049	ASM993788v1	Severe acute respiratory syndrome coronavirus 2 (viruses)	Viruses; Riboviria; Nidovirales; Cornidovirineae; Coronaviridae; Orthocoronavirinae; Betacoronavirus; Sarbecovirus; Severe acute respiratory syndrome-related coronavirus	human,vertebrates	Sars_cov_2
GCA_009937895.1	2697049	ASM993789v1	Severe acute respiratory syndrome coronavirus 2 (viruses)	Viruses; Riboviria; Nidovirales; Cornidovirineae; Coronaviridae; Orthocoronavirinae; Betacoronavirus; Sarbecovirus; Severe acute respiratory syndrome-related coronavirus	human,vertebrates	Sars_cov_2
GCA_009937905.1	2697049	ASM993790v1	Severe acute respiratory syndrome coronavirus 2 (viruses)	Viruses; Riboviria; Nidovirales; Cornidovirineae; Coronaviridae; Orthocoronavirinae; Betacoronavirus; Sarbecovirus; Severe acute respiratory syndrome-related coronavirus	human,vertebrates	Sars_cov_2
GCA_009937915.1	2697049	ASM993791v1	Severe acute respiratory syndrome coronavirus 2 (viruses)	Viruses; Riboviria; Nidovirales; Cornidovirineae; Coronaviridae; Orthocoronavirinae; Betacoronavirus; Sarbecovirus; Severe acute respiratory syndrome-related coronavirus	human,vertebrates	Sars_cov_2
GCA_009937925.1	2697049	ASM993792v1	Severe acute respiratory syndrome coronavirus 2 (viruses)	Viruses; Riboviria; Nidovirales; Cornidovirineae; Coronaviridae; Orthocoronavirinae; Betacoronavirus; Sarbecovirus; Severe acute respiratory syndrome-related coronavirus	human,vertebrates	Sars_cov_2
GCA_009937935.1	2697049	ASM993793v1	Severe acute respiratory syndrome coronavirus 2 (viruses)	Viruses; Riboviria; Nidovirales; Cornidovirineae; Coronaviridae; Orthocoronavirinae; Betacoronavirus; Sarbecovirus; Severe acute respiratory syndrome-related coronavirus	human,vertebrates	Sars_cov_2
GCA_009937945.1	2697049	ASM993794v1	Severe acute respiratory syndrome coronavirus 2 (viruses)	Viruses; Riboviria; Nidovirales; Cornidovirineae; Coronaviridae; Orthocoronavirinae; Betacoronavirus; Sarbecovirus; Severe acute respiratory syndrome-related coronavirus	human,vertebrates	Sars_cov_2
GCA_009938055.1	2697049	ASM993805v1	Severe acute respiratory syndrome coronavirus 2 (viruses)	Viruses; Riboviria; Nidovirales; Cornidovirineae; Coronaviridae; Orthocoronavirinae; Betacoronavirus; Sarbecovirus; Severe acute respiratory syndrome-related coronavirus	human,vertebrates	Sars_cov_2
GCA_009938065.1	2697049	ASM993806v1	Severe acute respiratory syndrome coronavirus 2 (viruses)	Viruses; Riboviria; Nidovirales; Cornidovirineae; Coronaviridae; Orthocoronavirinae; Betacoronavirus; Sarbecovirus; Severe acute respiratory syndrome-related coronavirus	human,vertebrates	Sars_cov_2
GCA_009948425.1	2697049	ASM994842v1	Severe acute respiratory syndrome coronavirus 2 (viruses)	Viruses; Riboviria; Nidovirales; Cornidovirineae; Coronaviridae; Orthocoronavirinae; Betacoronavirus; Sarbecovirus; Severe acute respiratory syndrome-related coronavirus	human,vertebrates	Sars_cov_2
GCA_009948465.1	2697049	ASM994846v1	Severe acute respiratory syndrome coronavirus 2 (viruses)	Viruses; Riboviria; Nidovirales; Cornidovirineae; Coronaviridae; Orthocoronavirinae; Betacoronavirus; Sarbecovirus; Severe acute respiratory syndrome-related coronavirus	human,vertebrates	Sars_cov_2
GCA_009948495.1	2697049	ASM994849v1	Severe acute respiratory syndrome coronavirus 2 (viruses)	Viruses; Riboviria; Nidovirales; Cornidovirineae; Coronaviridae; Orthocoronavirinae; Betacoronavirus; Sarbecovirus; Severe acute respiratory syndrome-related coronavirus	human,vertebrates	Sars_cov_2
GCA_009948525.1	2697049	ASM994852v1	Severe acute respiratory syndrome coronavirus 2 (viruses)	Viruses; Riboviria; Nidovirales; Cornidovirineae; Coronaviridae; Orthocoronavirinae; Betacoronavirus; Sarbecovirus; Severe acute respiratory syndrome-related coronavirus	human,vertebrates	Sars_cov_2
GCA_009948555.1	2697049	ASM994855v1	Severe acute respiratory syndrome coronavirus 2 (viruses)	Viruses; Riboviria; Nidovirales; Cornidovirineae; Coronaviridae; Orthocoronavirinae; Betacoronavirus; Sarbecovirus; Severe acute respiratory syndrome-related coronavirus	human,vertebrates	Sars_cov_2
GCA_011536935.1	2697049	ASM1153693v1	Severe acute respiratory syndrome coronavirus 2 (viruses)	Viruses; Riboviria; Nidovirales; Cornidovirineae; Coronaviridae; Orthocoronavirinae; Betacoronavirus; Sarbecovirus; Severe acute respiratory syndrome-related coronavirus	human,vertebrates	Sars_cov_2
GCA_011536975.1	2697049	ASM1153697v1	Severe acute respiratory syndrome coronavirus 2 (viruses)	Viruses; Riboviria; Nidovirales; Cornidovirineae; Coronaviridae; Orthocoronavirinae; Betacoronavirus; Sarbecovirus; Severe acute respiratory syndrome-related coronavirus	human,vertebrates	Sars_cov_2
GCA_011537005.1	2697049	ASM1153700v1	Severe acute respiratory syndrome coronavirus 2 (viruses)	Viruses; Riboviria; Nidovirales; Cornidovirineae; Coronaviridae; Orthocoronavirinae; Betacoronavirus; Sarbecovirus; Severe acute respiratory syndrome-related coronavirus	human,vertebrates	Sars_cov_2
GCA_011537015.1	2697049	ASM1153701v1	Severe acute respiratory syndrome coronavirus 2 (viruses)	Viruses; Riboviria; Nidovirales; Cornidovirineae; Coronaviridae; Orthocoronavirinae; Betacoronavirus; Sarbecovirus; Severe acute respiratory syndrome-related coronavirus	human,vertebrates	Sars_cov_2
GCA_011537065.1	2697049	ASM1153706v1	Severe acute respiratory syndrome coronavirus 2 (viruses)	Viruses; Riboviria; Nidovirales; Cornidovirineae; Coronaviridae; Orthocoronavirinae; Betacoronavirus; Sarbecovirus; Severe acute respiratory syndrome-related coronavirus	human,vertebrates	Sars_cov_2
GCA_011537075.1	2697049	ASM1153707v1	Severe acute respiratory syndrome coronavirus 2 (viruses)	Viruses; Riboviria; Nidovirales; Cornidovirineae; Coronaviridae; Orthocoronavirinae; Betacoronavirus; Sarbecovirus; Severe acute respiratory syndrome-related coronavirus	human,vertebrates	Sars_cov_2
GCA_011537085.1	2697049	ASM1153708v1	Severe acute respiratory syndrome coronavirus 2 (viruses)	Viruses; Riboviria; Nidovirales; Cornidovirineae; Coronaviridae; Orthocoronavirinae; Betacoronavirus; Sarbecovirus; Severe acute respiratory syndrome-related coronavirus	human,vertebrates	Sars_cov_2
GCA_011537135.1	2697049	ASM1153713v1	Severe acute respiratory syndrome coronavirus 2 (viruses)	Viruses; Riboviria; Nidovirales; Cornidovirineae; Coronaviridae; Orthocoronavirinae; Betacoronavirus; Sarbecovirus; Severe acute respiratory syndrome-related coronavirus	human,vertebrates	Sars_cov_2
GCA_011537145.1	2697049	ASM1153714v1	Severe acute respiratory syndrome coronavirus 2 (viruses)	Viruses; Riboviria; Nidovirales; Cornidovirineae; Coronaviridae; Orthocoronavirinae; Betacoronavirus; Sarbecovirus; Severe acute respiratory syndrome-related coronavirus	human,vertebrates	Sars_cov_2
GCA_011537155.1	2697049	ASM1153715v1	Severe acute respiratory syndrome coronavirus 2 (viruses)	Viruses; Riboviria; Nidovirales; Cornidovirineae; Coronaviridae; Orthocoronavirinae; Betacoronavirus; Sarbecovirus; Severe acute respiratory syndrome-related coronavirus	human,vertebrates	Sars_cov_2
GCA_011537225.1	2697049	ASM1153722v1	Severe acute respiratory syndrome coronavirus 2 (viruses)	Viruses; Riboviria; Nidovirales; Cornidovirineae; Coronaviridae; Orthocoronavirinae; Betacoronavirus; Sarbecovirus; Severe acute respiratory syndrome-related coronavirus	human,vertebrates	Sars_cov_2
GCA_011537235.1	2697049	ASM1153723v1	Severe acute respiratory syndrome coronavirus 2 (viruses)	Viruses; Riboviria; Nidovirales; Cornidovirineae; Coronaviridae; Orthocoronavirinae; Betacoronavirus; Sarbecovirus; Severe acute respiratory syndrome-related coronavirus	human,vertebrates	Sars_cov_2
GCA_011537265.1	2697049	ASM1153726v1	Severe acute respiratory syndrome coronavirus 2 (viruses)	Viruses; Riboviria; Nidovirales; Cornidovirineae; Coronaviridae; Orthocoronavirinae; Betacoronavirus; Sarbecovirus; Severe acute respiratory syndrome-related coronavirus	human,vertebrates	Sars_cov_2
GCA_011537295.1	2697049	ASM1153729v1	Severe acute respiratory syndrome coronavirus 2 (viruses)	Viruses; Riboviria; Nidovirales; Cornidovirineae; Coronaviridae; Orthocoronavirinae; Betacoronavirus; Sarbecovirus; Severe acute respiratory syndrome-related coronavirus	human,vertebrates	Sars_cov_2
GCA_011537325.1	2697049	ASM1153732v1	Severe acute respiratory syndrome coronavirus 2 (viruses)	Viruses; Riboviria; Nidovirales; Cornidovirineae; Coronaviridae; Orthocoronavirinae; Betacoronavirus; Sarbecovirus; Severe acute respiratory syndrome-related coronavirus	human,vertebrates	Sars_cov_2
GCA_011537355.1	2697049	ASM1153735v1	Severe acute respiratory syndrome coronavirus 2 (viruses)	Viruses; Riboviria; Nidovirales; Cornidovirineae; Coronaviridae; Orthocoronavirinae; Betacoronavirus; Sarbecovirus; Severe acute respiratory syndrome-related coronavirus	human,vertebrates	Sars_cov_2
GCA_011537365.1	2697049	ASM1153736v1	Severe acute respiratory syndrome coronavirus 2 (viruses)	Viruses; Riboviria; Nidovirales; Cornidovirineae; Coronaviridae; Orthocoronavirinae; Betacoronavirus; Sarbecovirus; Severe acute respiratory syndrome-related coronavirus	human,vertebrates	Sars_cov_2
GCA_011537395.1	2697049	ASM1153739v1	Severe acute respiratory syndrome coronavirus 2 (viruses)	Viruses; Riboviria; Nidovirales; Cornidovirineae; Coronaviridae; Orthocoronavirinae; Betacoronavirus; Sarbecovirus; Severe acute respiratory syndrome-related coronavirus	human,vertebrates	Sars_cov_2
GCA_011537425.1	2697049	ASM1153742v1	Severe acute respiratory syndrome coronavirus 2 (viruses)	Viruses; Riboviria; Nidovirales; Cornidovirineae; Coronaviridae; Orthocoronavirinae; Betacoronavirus; Sarbecovirus; Severe acute respiratory syndrome-related coronavirus	human,vertebrates	Sars_cov_2
GCA_011537455.1	2697049	ASM1153745v1	Severe acute respiratory syndrome coronavirus 2 (viruses)	Viruses; Riboviria; Nidovirales; Cornidovirineae; Coronaviridae; Orthocoronavirinae; Betacoronavirus; Sarbecovirus; Severe acute respiratory syndrome-related coronavirus	human,vertebrates	Sars_cov_2
GCA_011537465.1	2697049	ASM1153746v1	Severe acute respiratory syndrome coronavirus 2 (viruses)	Viruses; Riboviria; Nidovirales; Cornidovirineae; Coronaviridae; Orthocoronavirinae; Betacoronavirus; Sarbecovirus; Severe acute respiratory syndrome-related coronavirus	human,vertebrates	Sars_cov_2
GCA_011537475.1	2697049	ASM1153747v1	Severe acute respiratory syndrome coronavirus 2 (viruses)	Viruses; Riboviria; Nidovirales; Cornidovirineae; Coronaviridae; Orthocoronavirinae; Betacoronavirus; Sarbecovirus; Severe acute respiratory syndrome-related coronavirus	human,vertebrates	Sars_cov_2
GCA_011537505.1	2697049	ASM1153750v1	Severe acute respiratory syndrome coronavirus 2 (viruses)	Viruses; Riboviria; Nidovirales; Cornidovirineae; Coronaviridae; Orthocoronavirinae; Betacoronavirus; Sarbecovirus; Severe acute respiratory syndrome-related coronavirus	human,vertebrates	Sars_cov_2
GCA_011537515.1	2697049	ASM1153751v1	Severe acute respiratory syndrome coronavirus 2 (viruses)	Viruses; Riboviria; Nidovirales; Cornidovirineae; Coronaviridae; Orthocoronavirinae; Betacoronavirus; Sarbecovirus; Severe acute respiratory syndrome-related coronavirus	human,vertebrates	Sars_cov_2
GCA_011537525.1	2697049	ASM1153752v1	Severe acute respiratory syndrome coronavirus 2 (viruses)	Viruses; Riboviria; Nidovirales; Cornidovirineae; Coronaviridae; Orthocoronavirinae; Betacoronavirus; Sarbecovirus; Severe acute respiratory syndrome-related coronavirus	human,vertebrates	Sars_cov_2
GCA_011537555.1	2697049	ASM1153755v1	Severe acute respiratory syndrome coronavirus 2 (viruses)	Viruses; Riboviria; Nidovirales; Cornidovirineae; Coronaviridae; Orthocoronavirinae; Betacoronavirus; Sarbecovirus; Severe acute respiratory syndrome-related coronavirus	human,vertebrates	Sars_cov_2
GCA_011537565.1	2697049	ASM1153756v1	Severe acute respiratory syndrome coronavirus 2 (viruses)	Viruses; Riboviria; Nidovirales; Cornidovirineae; Coronaviridae; Orthocoronavirinae; Betacoronavirus; Sarbecovirus; Severe acute respiratory syndrome-related coronavirus	human,vertebrates	Sars_cov_2
GCA_011537615.1	2697049	ASM1153761v1	Severe acute respiratory syndrome coronavirus 2 (viruses)	Viruses; Riboviria; Nidovirales; Cornidovirineae; Coronaviridae; Orthocoronavirinae; Betacoronavirus; Sarbecovirus; Severe acute respiratory syndrome-related coronavirus	human,vertebrates	Sars_cov_2
GCA_011537625.1	2697049	ASM1153762v1	Severe acute respiratory syndrome coronavirus 2 (viruses)	Viruses; Riboviria; Nidovirales; Cornidovirineae; Coronaviridae; Orthocoronavirinae; Betacoronavirus; Sarbecovirus; Severe acute respiratory syndrome-related coronavirus	human,vertebrates	Sars_cov_2
GCA_011537695.1	2697049	ASM1153769v1	Severe acute respiratory syndrome coronavirus 2 (viruses)	Viruses; Riboviria; Nidovirales; Cornidovirineae; Coronaviridae; Orthocoronavirinae; Betacoronavirus; Sarbecovirus; Severe acute respiratory syndrome-related coronavirus	human,vertebrates	Sars_cov_2
GCA_011537705.1	2697049	ASM1153770v1	Severe acute respiratory syndrome coronavirus 2 (viruses)	Viruses; Riboviria; Nidovirales; Cornidovirineae; Coronaviridae; Orthocoronavirinae; Betacoronavirus; Sarbecovirus; Severe acute respiratory syndrome-related coronavirus	human,vertebrates	Sars_cov_2
GCA_011537715.1	2697049	ASM1153771v1	Severe acute respiratory syndrome coronavirus 2 (viruses)	Viruses; Riboviria; Nidovirales; Cornidovirineae; Coronaviridae; Orthocoronavirinae; Betacoronavirus; Sarbecovirus; Severe acute respiratory syndrome-related coronavirus	human,vertebrates	Sars_cov_2
GCA_011537785.1	2697049	ASM1153778v1	Severe acute respiratory syndrome coronavirus 2 (viruses)	Viruses; Riboviria; Nidovirales; Cornidovirineae; Coronaviridae; Orthocoronavirinae; Betacoronavirus; Sarbecovirus; Severe acute respiratory syndrome-related coronavirus	human,vertebrates	Sars_cov_2
GCA_011537815.1	2697049	ASM1153781v1	Severe acute respiratory syndrome coronavirus 2 (viruses)	Viruses; Riboviria; Nidovirales; Cornidovirineae; Coronaviridae; Orthocoronavirinae; Betacoronavirus; Sarbecovirus; Severe acute respiratory syndrome-related coronavirus	human,vertebrates	Sars_cov_2
GCA_011537825.1	2697049	ASM1153782v1	Severe acute respiratory syndrome coronavirus 2 (viruses)	Viruses; Riboviria; Nidovirales; Cornidovirineae; Coronaviridae; Orthocoronavirinae; Betacoronavirus; Sarbecovirus; Severe acute respiratory syndrome-related coronavirus	human,vertebrates	Sars_cov_2
GCA_011537835.1	2697049	ASM1153783v1	Severe acute respiratory syndrome coronavirus 2 (viruses)	Viruses; Riboviria; Nidovirales; Cornidovirineae; Coronaviridae; Orthocoronavirinae; Betacoronavirus; Sarbecovirus; Severe acute respiratory syndrome-related coronavirus	human,vertebrates	Sars_cov_2
GCA_011537865.1	2697049	ASM1153786v1	Severe acute respiratory syndrome coronavirus 2 (viruses)	Viruses; Riboviria; Nidovirales; Cornidovirineae; Coronaviridae; Orthocoronavirinae; Betacoronavirus; Sarbecovirus; Severe acute respiratory syndrome-related coronavirus	human,vertebrates	Sars_cov_2
GCA_011537895.1	2697049	ASM1153789v1	Severe acute respiratory syndrome coronavirus 2 (viruses)	Viruses; Riboviria; Nidovirales; Cornidovirineae; Coronaviridae; Orthocoronavirinae; Betacoronavirus; Sarbecovirus; Severe acute respiratory syndrome-related coronavirus	human,vertebrates	Sars_cov_2
GCA_011537945.1	2697049	ASM1153794v1	Severe acute respiratory syndrome coronavirus 2 (viruses)	Viruses; Riboviria; Nidovirales; Cornidovirineae; Coronaviridae; Orthocoronavirinae; Betacoronavirus; Sarbecovirus; Severe acute respiratory syndrome-related coronavirus	human,vertebrates	Sars_cov_2
GCA_011537975.1	2697049	ASM1153797v1	Severe acute respiratory syndrome coronavirus 2 (viruses)	Viruses; Riboviria; Nidovirales; Cornidovirineae; Coronaviridae; Orthocoronavirinae; Betacoronavirus; Sarbecovirus; Severe acute respiratory syndrome-related coronavirus	human,vertebrates	Sars_cov_2
GCA_011537985.1	2697049	ASM1153798v1	Severe acute respiratory syndrome coronavirus 2 (viruses)	Viruses; Riboviria; Nidovirales; Cornidovirineae; Coronaviridae; Orthocoronavirinae; Betacoronavirus; Sarbecovirus; Severe acute respiratory syndrome-related coronavirus	human,vertebrates	Sars_cov_2
GCA_011538015.1	2697049	ASM1153801v1	Severe acute respiratory syndrome coronavirus 2 (viruses)	Viruses; Riboviria; Nidovirales; Cornidovirineae; Coronaviridae; Orthocoronavirinae; Betacoronavirus; Sarbecovirus; Severe acute respiratory syndrome-related coronavirus	human,vertebrates	Sars_cov_2
GCA_011538025.1	2697049	ASM1153802v1	Severe acute respiratory syndrome coronavirus 2 (viruses)	Viruses; Riboviria; Nidovirales; Cornidovirineae; Coronaviridae; Orthocoronavirinae; Betacoronavirus; Sarbecovirus; Severe acute respiratory syndrome-related coronavirus	human,vertebrates	Sars_cov_2
GCA_011538055.1	2697049	ASM1153805v1	Severe acute respiratory syndrome coronavirus 2 (viruses)	Viruses; Riboviria; Nidovirales; Cornidovirineae; Coronaviridae; Orthocoronavirinae; Betacoronavirus; Sarbecovirus; Severe acute respiratory syndrome-related coronavirus	human,vertebrates	Sars_cov_2
GCA_011538105.1	2697049	ASM1153810v1	Severe acute respiratory syndrome coronavirus 2 (viruses)	Viruses; Riboviria; Nidovirales; Cornidovirineae; Coronaviridae; Orthocoronavirinae; Betacoronavirus; Sarbecovirus; Severe acute respiratory syndrome-related coronavirus	human,vertebrates	Sars_cov_2
GCA_011544975.1	2697049	ASM1154497v1	Severe acute respiratory syndrome coronavirus 2 (viruses)	Viruses; Riboviria; Nidovirales; Cornidovirineae; Coronaviridae; Orthocoronavirinae; Betacoronavirus; Sarbecovirus; Severe acute respiratory syndrome-related coronavirus	human,vertebrates	Sars_cov_2
GCA_011545025.1	2697049	ASM1154502v1	Severe acute respiratory syndrome coronavirus 2 (viruses)	Viruses; Riboviria; Nidovirales; Cornidovirineae; Coronaviridae; Orthocoronavirinae; Betacoronavirus; Sarbecovirus; Severe acute respiratory syndrome-related coronavirus	human,vertebrates	Sars_cov_2
GCA_011545035.1	2697049	ASM1154503v1	Severe acute respiratory syndrome coronavirus 2 (viruses)	Viruses; Riboviria; Nidovirales; Cornidovirineae; Coronaviridae; Orthocoronavirinae; Betacoronavirus; Sarbecovirus; Severe acute respiratory syndrome-related coronavirus	human,vertebrates	Sars_cov_2
GCA_011545065.1	2697049	ASM1154506v1	Severe acute respiratory syndrome coronavirus 2 (viruses)	Viruses; Riboviria; Nidovirales; Cornidovirineae; Coronaviridae; Orthocoronavirinae; Betacoronavirus; Sarbecovirus; Severe acute respiratory syndrome-related coronavirus	human,vertebrates	Sars_cov_2
GCA_011545075.1	2697049	ASM1154507v1	Severe acute respiratory syndrome coronavirus 2 (viruses)	Viruses; Riboviria; Nidovirales; Cornidovirineae; Coronaviridae; Orthocoronavirinae; Betacoronavirus; Sarbecovirus; Severe acute respiratory syndrome-related coronavirus	human,vertebrates	Sars_cov_2
GCA_011545085.1	2697049	ASM1154508v1	Severe acute respiratory syndrome coronavirus 2 (viruses)	Viruses; Riboviria; Nidovirales; Cornidovirineae; Coronaviridae; Orthocoronavirinae; Betacoronavirus; Sarbecovirus; Severe acute respiratory syndrome-related coronavirus	human,vertebrates	Sars_cov_2
GCA_011545095.1	2697049	ASM1154509v1	Severe acute respiratory syndrome coronavirus 2 (viruses)	Viruses; Riboviria; Nidovirales; Cornidovirineae; Coronaviridae; Orthocoronavirinae; Betacoronavirus; Sarbecovirus; Severe acute respiratory syndrome-related coronavirus	human,vertebrates	Sars_cov_2
GCA_011545125.1	2697049	ASM1154512v1	Severe acute respiratory syndrome coronavirus 2 (viruses)	Viruses; Riboviria; Nidovirales; Cornidovirineae; Coronaviridae; Orthocoronavirinae; Betacoronavirus; Sarbecovirus; Severe acute respiratory syndrome-related coronavirus	human,vertebrates	Sars_cov_2
GCA_011545135.1	2697049	ASM1154513v1	Severe acute respiratory syndrome coronavirus 2 (viruses)	Viruses; Riboviria; Nidovirales; Cornidovirineae; Coronaviridae; Orthocoronavirinae; Betacoronavirus; Sarbecovirus; Severe acute respiratory syndrome-related coronavirus	human,vertebrates	Sars_cov_2
GCA_011545165.1	2697049	ASM1154516v1	Severe acute respiratory syndrome coronavirus 2 (viruses)	Viruses; Riboviria; Nidovirales; Cornidovirineae; Coronaviridae; Orthocoronavirinae; Betacoronavirus; Sarbecovirus; Severe acute respiratory syndrome-related coronavirus	human,vertebrates	Sars_cov_2
GCA_011545235.1	2697049	ASM1154523v1	Severe acute respiratory syndrome coronavirus 2 (viruses)	Viruses; Riboviria; Nidovirales; Cornidovirineae; Coronaviridae; Orthocoronavirinae; Betacoronavirus; Sarbecovirus; Severe acute respiratory syndrome-related coronavirus	human,vertebrates	Sars_cov_2
GCA_011545245.1	2697049	ASM1154524v1	Severe acute respiratory syndrome coronavirus 2 (viruses)	Viruses; Riboviria; Nidovirales; Cornidovirineae; Coronaviridae; Orthocoronavirinae; Betacoronavirus; Sarbecovirus; Severe acute respiratory syndrome-related coronavirus	human,vertebrates	Sars_cov_2
GCA_011545275.1	2697049	ASM1154527v1	Severe acute respiratory syndrome coronavirus 2 (viruses)	Viruses; Riboviria; Nidovirales; Cornidovirineae; Coronaviridae; Orthocoronavirinae; Betacoronavirus; Sarbecovirus; Severe acute respiratory syndrome-related coronavirus	human,vertebrates	Sars_cov_2
GCA_011545285.1	2697049	ASM1154528v1	Severe acute respiratory syndrome coronavirus 2 (viruses)	Viruses; Riboviria; Nidovirales; Cornidovirineae; Coronaviridae; Orthocoronavirinae; Betacoronavirus; Sarbecovirus; Severe acute respiratory syndrome-related coronavirus	human,vertebrates	Sars_cov_2
GCA_011545295.1	2697049	ASM1154529v1	Severe acute respiratory syndrome coronavirus 2 (viruses)	Viruses; Riboviria; Nidovirales; Cornidovirineae; Coronaviridae; Orthocoronavirinae; Betacoronavirus; Sarbecovirus; Severe acute respiratory syndrome-related coronavirus	human,vertebrates	Sars_cov_2
GCA_011545325.1	2697049	ASM1154532v1	Severe acute respiratory syndrome coronavirus 2 (viruses)	Viruses; Riboviria; Nidovirales; Cornidovirineae; Coronaviridae; Orthocoronavirinae; Betacoronavirus; Sarbecovirus; Severe acute respiratory syndrome-related coronavirus	human,vertebrates	Sars_cov_2
GCA_011545335.1	2697049	ASM1154533v1	Severe acute respiratory syndrome coronavirus 2 (viruses)	Viruses; Riboviria; Nidovirales; Cornidovirineae; Coronaviridae; Orthocoronavirinae; Betacoronavirus; Sarbecovirus; Severe acute respiratory syndrome-related coronavirus	human,vertebrates	Sars_cov_2
GCA_011545345.1	2697049	ASM1154534v1	Severe acute respiratory syndrome coronavirus 2 (viruses)	Viruses; Riboviria; Nidovirales; Cornidovirineae; Coronaviridae; Orthocoronavirinae; Betacoronavirus; Sarbecovirus; Severe acute respiratory syndrome-related coronavirus	human,vertebrates	Sars_cov_2
GCA_011545355.1	2697049	ASM1154535v1	Severe acute respiratory syndrome coronavirus 2 (viruses)	Viruses; Riboviria; Nidovirales; Cornidovirineae; Coronaviridae; Orthocoronavirinae; Betacoronavirus; Sarbecovirus; Severe acute respiratory syndrome-related coronavirus	human,vertebrates	Sars_cov_2
GCA_011545425.1	2697049	ASM1154542v1	Severe acute respiratory syndrome coronavirus 2 (viruses)	Viruses; Riboviria; Nidovirales; Cornidovirineae; Coronaviridae; Orthocoronavirinae; Betacoronavirus; Sarbecovirus; Severe acute respiratory syndrome-related coronavirus	human,vertebrates	Sars_cov_2
GCA_011545455.1	2697049	ASM1154545v1	Severe acute respiratory syndrome coronavirus 2 (viruses)	Viruses; Riboviria; Nidovirales; Cornidovirineae; Coronaviridae; Orthocoronavirinae; Betacoronavirus; Sarbecovirus; Severe acute respiratory syndrome-related coronavirus	human,vertebrates	Sars_cov_2
GCA_011545485.1	2697049	ASM1154548v1	Severe acute respiratory syndrome coronavirus 2 (viruses)	Viruses; Riboviria; Nidovirales; Cornidovirineae; Coronaviridae; Orthocoronavirinae; Betacoronavirus; Sarbecovirus; Severe acute respiratory syndrome-related coronavirus	human,vertebrates	Sars_cov_2
GCA_011545495.1	2697049	ASM1154549v1	Severe acute respiratory syndrome coronavirus 2 (viruses)	Viruses; Riboviria; Nidovirales; Cornidovirineae; Coronaviridae; Orthocoronavirinae; Betacoronavirus; Sarbecovirus; Severe acute respiratory syndrome-related coronavirus	human,vertebrates	Sars_cov_2
GCA_011545505.1	2697049	ASM1154550v1	Severe acute respiratory syndrome coronavirus 2 (viruses)	Viruses; Riboviria; Nidovirales; Cornidovirineae; Coronaviridae; Orthocoronavirinae; Betacoronavirus; Sarbecovirus; Severe acute respiratory syndrome-related coronavirus	human,vertebrates	Sars_cov_2
GCA_011545535.1	2697049	ASM1154553v1	Severe acute respiratory syndrome coronavirus 2 (viruses)	Viruses; Riboviria; Nidovirales; Cornidovirineae; Coronaviridae; Orthocoronavirinae; Betacoronavirus; Sarbecovirus; Severe acute respiratory syndrome-related coronavirus	human,vertebrates	Sars_cov_2
GCA_011545545.1	2697049	ASM1154554v1	Severe acute respiratory syndrome coronavirus 2 (viruses)	Viruses; Riboviria; Nidovirales; Cornidovirineae; Coronaviridae; Orthocoronavirinae; Betacoronavirus; Sarbecovirus; Severe acute respiratory syndrome-related coronavirus	human,vertebrates	Sars_cov_2
GCA_011545555.1	2697049	ASM1154555v1	Severe acute respiratory syndrome coronavirus 2 (viruses)	Viruses; Riboviria; Nidovirales; Cornidovirineae; Coronaviridae; Orthocoronavirinae; Betacoronavirus; Sarbecovirus; Severe acute respiratory syndrome-related coronavirus	human,vertebrates	Sars_cov_2

## Sheet: S2_Table
dataid	datatype	class	total	tp	fp	tpr	fpr	falsediscoveryrate	tn	fn	tnr	fnr	falseomissionrate	precision	recall	accuracy	balancedaccuracy	f1	plr	nlr	dor	discarded	pdiscarded	cdiscarded	ptype
T1	all	Coronaviridae	102076	101657	65	0.998909	0.000108291	0.000638996	600170	111	0.999892	0.00109072	0.000184913	0.999361	0.998909	0.999749	0.9994	0.999135	9224.31	0.00109083	8.4562e+06	308	48	42	Double
T1	mm	Coronaviridae	22503	22328	23	0.995053	0.000174103	0.00102904	132083	111	0.999826	0.00494674	0.000839675	0.998971	0.995053	0.999133	0.99744	0.997008	5715.33	0.00494761	1.15517e+06	64	48	42	Double
T1	equal	Coronaviridae	79573	79329	42	1	8.97189e-05	0.000529161	468087	0	0.99991	0	0	0.999471	1	0.999923	0.999955	0.999735	11145.9	0	Inf	244	0	0	Double
T1	all	Coronaviridae	102076	101698	246	0.999312	0.000409839	0.00241309	599989	70	0.99959	0.000687839	0.000116655	0.997587	0.999312	0.99955	0.999451	0.998449	2438.3	0.000688121	3.54342e+06	308	48	0	Single
T1	mm	Coronaviridae	22503	22369	99	0.99688	0.000749398	0.00440627	132007	70	0.999251	0.00311957	0.000529994	0.995594	0.99688	0.998906	0.998066	0.996237	1330.24	0.00312191	426099	64	48	0	Single
T1	equal	Coronaviridae	79573	79329	147	1	0.000314016	0.00184961	467982	0	0.999686	0	0	0.99815	1	0.999731	0.999843	0.999074	3184.55	0	Inf	244	0	0	Single
T1	all	Human	100209	100178	99587	0.999691	0.165484	0.498521	502207	31	0.834516	0.000309353	6.17237e-05	0.501479	0.999691	0.858095	0.917104	0.667911	6.04103	0.000370698	16296.4	0	27	4	Double
T1	mm	Human	22132	22124	21991	0.999639	0.166079	0.498493	110422	8	0.833921	0.000361468	7.24441e-05	0.501507	0.999639	0.857653	0.91678	0.667925	6.01906	0.000433455	13886.2	0	7	1	Double
T1	equal	Human	78077	78054	77596	0.999705	0.165316	0.498529	391785	23	0.834684	0.000294581	5.87022e-05	0.501471	0.999705	0.858219	0.917195	0.667907	6.04725	0.000352925	17134.7	0	20	3	Double
T1	all	Human	100209	100178	99587	0.999691	0.165484	0.498521	502207	31	0.834516	0.000309353	6.17237e-05	0.501479	0.999691	0.858095	0.917104	0.667911	6.04103	0.000370698	16296.4	0	27	0	Single
T1	mm	Human	22132	22124	21991	0.999639	0.166079	0.498493	110422	8	0.833921	0.000361468	7.24441e-05	0.501507	0.999639	0.857653	0.91678	0.667925	6.01906	0.000433455	13886.2	0	7	0	Single
T1	equal	Human	78077	78054	77596	0.999705	0.165316	0.498529	391785	23	0.834684	0.000294581	5.87022e-05	0.501471	0.999705	0.858219	0.917195	0.667907	6.04725	0.000352925	17134.7	0	20	0	Single
T1	all	Influenza	100160	98451	2	0.998499	3.31453e-06	2.03143e-05	603402	148	0.999997	0.00150103	0.000245216	0.99998	0.998499	0.999786	0.999248	0.999239	301249	0.00150103	2.00694e+08	1561	82	43	Double
T1	mm	Influenza	21962	21537	1	0.995977	7.52327e-06	4.64296e-05	132920	87	0.999992	0.00402331	0.000654101	0.999954	0.995977	0.999431	0.997985	0.997961	132386	0.00402334	3.29046e+07	338	43	31	Double
T1	equal	Influenza	78198	76914	1	0.999208	2.12548e-06	1.30014e-05	470482	61	0.999998	0.000792465	0.000129637	0.999987	0.999208	0.999887	0.999603	0.999597	470110	0.000792467	5.93224e+08	1223	39	12	Double
T1	all	Influenza	100160	98493	16	0.998925	2.65162e-05	0.000162422	603388	106	0.999973	0.00107506	0.000175644	0.999838	0.998925	0.999826	0.999449	0.999381	37672.2	0.00107509	3.5041e+07	1561	82	0	Single
T1	mm	Influenza	21962	21567	2	0.997364	1.50465e-05	9.27257e-05	132919	57	0.999985	0.00263596	0.000428649	0.999907	0.997364	0.999618	0.998674	0.998634	66285.3	0.002636	2.51462e+07	338	43	0	Single
T1	equal	Influenza	78198	76926	14	0.999363	2.97567e-05	0.00018196	470469	49	0.99997	0.00063657	0.000104141	0.999818	0.999363	0.999885	0.999667	0.999591	33584.5	0.000636589	5.2757e+07	1223	39	0	Single
T1	all	Metapneumovirus	100548	100173	0	0.99627	0	0	601455	375	1	0.00372956	0.0006231	1	0.99627	0.999466	0.998135	0.998132	Inf	0.00372956	Inf	0	210	127	Double
T1	mm	Metapneumovirus	22056	21774	0	0.987214	0	0	132489	282	1	0.0127856	0.00212396	1	0.987214	0.998175	0.993607	0.993566	Inf	0.0127856	Inf	0	154	90	Double
T1	equal	Metapneumovirus	78492	78399	0	0.998815	0	0	468966	93	1	0.00118483	0.000198269	1	0.998815	0.99983	0.999408	0.999407	Inf	0.00118483	Inf	0	56	37	Double
T1	all	Metapneumovirus	100548	100279	2	0.997325	3.32527e-06	1.9944e-05	601453	269	0.999997	0.00267534	0.00044705	0.99998	0.997325	0.999614	0.998661	0.998651	299923	0.00267535	1.12106e+08	0	210	0	Single
T1	mm	Metapneumovirus	22056	21855	0	0.990887	0	0	132489	201	1	0.00911317	0.00151481	1	0.990887	0.998699	0.995443	0.995423	Inf	0.00911317	Inf	0	154	0	Single
T1	equal	Metapneumovirus	78492	78424	2	0.999134	4.2647e-06	2.55017e-05	468964	68	0.999996	0.00086633	0.000144979	0.999974	0.999134	0.999872	0.999565	0.999554	234280	0.000866334	2.70427e+08	0	56	0	Single
T1	all	Rhinovirus	101949	100458	23	0.998936	3.82417e-05	0.000228899	601415	107	0.999962	0.00106399	0.000177882	0.999771	0.998936	0.999815	0.999449	0.999353	26121.7	0.00106403	2.45498e+07	1384	45	35	Double
T1	mm	Rhinovirus	22502	22087	4	0.995358	3.02218e-05	0.000181069	132351	103	0.99997	0.00464173	0.000777628	0.999819	0.995358	0.999308	0.997664	0.997584	32935.2	0.00464187	7.09523e+06	312	43	33	Double
T1	equal	Rhinovirus	79447	78371	19	0.999949	4.05046e-05	0.000242378	469064	4	0.999959	5.10367e-05	8.52755e-06	0.999758	0.999949	0.999958	0.999954	0.999853	24687.3	5.10387e-05	4.83698e+08	1072	2	2	Double
T1	all	Rhinovirus	101949	100492	76	0.999274	0.000126364	0.000755708	601362	73	0.999874	0.000725899	0.000121376	0.999244	0.999274	0.999788	0.999574	0.999259	7907.91	0.00072599	1.08926e+07	1384	45	0	Single
T1	mm	Rhinovirus	22502	22119	17	0.9968	0.000128442	0.00076798	132338	71	0.999872	0.00319964	0.000536217	0.999232	0.9968	0.999431	0.998336	0.998015	7760.68	0.00320005	2.42517e+06	312	43	0	Single
T1	equal	Rhinovirus	79447	78373	59	0.999974	0.000125777	0.000752244	469024	2	0.999874	2.55183e-05	4.26416e-06	0.999248	0.999974	0.999889	0.999924	0.999611	7950.36	2.55216e-05	3.11515e+08	1072	2	0	Single
T1	all	Sars_cov_2	100345	99965	0	0.997495	0	0	601787	251	1	0.00250459	0.000416917	1	0.997495	0.999642	0.998748	0.998746	Inf	0.00250459	Inf	129	90	144	Double
T1	mm	Sars_cov_2	22111	21852	0	0.98936	0	0	132458	235	1	0.0106397	0.00177101	1	0.98936	0.998479	0.99468	0.994652	Inf	0.0106397	Inf	24	77	141	Double
T1	equal	Sars_cov_2	78234	78113	0	0.999795	0	0	469329	16	1	0.00020479	3.40901e-05	1	0.999795	0.999971	0.999898	0.999898	Inf	0.00020479	Inf	105	13	3	Double
T1	all	Sars_cov_2	100345	100066	5	0.998503	8.30859e-06	4.99645e-05	601782	150	0.999992	0.00149677	0.000249198	0.99995	0.998503	0.999779	0.999247	0.999226	120177	0.00149678	8.02906e+07	129	90	0	Single
T1	mm	Sars_cov_2	22111	21951	2	0.993843	1.50991e-05	9.11037e-05	132456	136	0.999985	0.00615747	0.0010257	0.999909	0.993843	0.999107	0.996914	0.996866	65821.2	0.00615756	1.06895e+07	24	77	0	Single
T1	equal	Sars_cov_2	78234	78115	3	0.999821	6.3921e-06	3.84034e-05	469326	14	0.999994	0.000179191	2.98291e-05	0.999962	0.999821	0.999969	0.999907	0.999891	156415	0.000179192	8.7289e+08	105	13	0	Single
T1	all	Unrelated	100189	0	0	0	0	NA	601905	100098	1	1	0.142589	NA	0	0.857411	0.5	NA	NA	1	NA	91	363	184	Double
T1	mm	Unrelated	22038	0	0	0	0	NA	132528	22017	1	1	0.142463	NA	0	0.857537	0.5	NA	NA	1	NA	21	77	37	Double
T1	equal	Unrelated	78151	0	0	0	0	NA	469377	78081	1	1	0.142625	NA	0	0.857375	0.5	NA	NA	1	NA	70	286	147	Double
T1	all	Unrelated	100189	0	0	0	0	NA	601905	100098	1	1	0.142589	NA	0	0.857411	0.5	NA	NA	1	NA	91	363	0	Single
T1	mm	Unrelated	22038	0	0	0	0	NA	132528	22017	1	1	0.142463	NA	0	0.857537	0.5	NA	NA	1	NA	21	77	0	Single
T1	equal	Unrelated	78151	0	0	0	0	NA	469377	78081	1	1	0.142625	NA	0	0.857375	0.5	NA	NA	1	NA	70	286	0	Single
T2	all	Coronaviridae	102076	101592	48	0.998781	7.99559e-05	0.000472255	600283	124	0.99992	0.00121908	0.000206527	0.999528	0.998781	0.999755	0.99935	0.999154	12491.6	0.00121918	1.0246e+07	360	56	45	Double
T2	mm	Coronaviridae	22439	22226	14	0.994452	0.000105342	0.000629496	132887	124	0.999895	0.0055481	0.000932254	0.999371	0.994452	0.999111	0.997173	0.996905	9440.26	0.00554868	1.70135e+06	89	56	45	Double
T2	equal	Coronaviridae	79637	79366	34	1	7.27382e-05	0.000428212	467396	0	0.999927	0	0	0.999572	1	0.999938	0.999964	0.999786	13747.9	0	Inf	271	0	0	Double
T2	all	Coronaviridae	102076	101637	252	0.999223	0.000419768	0.00247328	600079	79	0.99958	0.000776672	0.000131632	0.997527	0.999223	0.999529	0.999402	0.998374	2380.42	0.000776998	3.0636e+06	360	56	0	Single
T2	mm	Coronaviridae	22439	22271	108	0.996465	0.000812635	0.00482595	132793	79	0.999187	0.00353468	0.000594557	0.995174	0.996465	0.998795	0.997826	0.995819	1226.22	0.00353755	346628	89	56	0	Single
T2	equal	Coronaviridae	79637	79366	144	1	0.000308068	0.00181109	467286	0	0.999692	0	0	0.998189	1	0.999737	0.999846	0.999094	3246.04	0	Inf	271	0	0	Single
T2	all	Human	100209	100163	99609	0.999541	0.165508	0.498613	502229	46	0.834492	0.000459041	9.15833e-05	0.501387	0.999541	0.858051	0.917016	0.667796	6.03923	0.000550084	10978.7	0	37	8	Double
T2	mm	Human	22323	22310	22096	0.999418	0.166225	0.49759	110832	13	0.833775	0.000582359	0.000117281	0.50241	0.999418	0.857592	0.916596	0.668675	6.01243	0.000698461	8608.11	0	9	3	Double
T2	equal	Human	77886	77853	77513	0.999576	0.165305	0.498906	391397	33	0.834695	0.000423696	8.43063e-05	0.501094	0.999576	0.858181	0.917136	0.667544	6.04687	0.000507606	11912.5	0	28	5	Double
T2	all	Human	100209	100163	99609	0.999541	0.165508	0.498613	502229	46	0.834492	0.000459041	9.15833e-05	0.501387	0.999541	0.858051	0.917016	0.667796	6.03923	0.000550084	10978.7	0	37	0	Single
T2	mm	Human	22323	22310	22096	0.999418	0.166225	0.49759	110832	13	0.833775	0.000582359	0.000117281	0.50241	0.999418	0.857592	0.916596	0.668675	6.01243	0.000698461	8608.11	0	9	0	Single
T2	equal	Human	77886	77853	77513	0.999576	0.165305	0.498906	391397	33	0.834695	0.000423696	8.43063e-05	0.501094	0.999576	0.858181	0.917136	0.667544	6.04687	0.000507606	11912.5	0	28	0	Single
T2	all	Influenza	100160	98470	3	0.998489	4.9716e-06	3.04652e-05	603425	149	0.999995	0.00151087	0.000246863	0.99997	0.998489	0.999783	0.999242	0.999229	200839	0.00151087	1.32929e+08	1541	73	43	Double
T2	mm	Influenza	22073	21650	1	0.996089	7.48974e-06	4.61872e-05	133515	85	0.999993	0.00391074	0.000636228	0.999954	0.996089	0.999446	0.998041	0.998018	132994	0.00391077	3.40071e+07	338	43	21	Double
T2	equal	Influenza	78087	76820	2	0.999168	4.25612e-06	2.60342e-05	469910	64	0.999996	0.000832423	0.000136178	0.999974	0.999168	0.999879	0.999582	0.999571	234760	0.000832426	2.82019e+08	1203	30	22	Double
T2	all	Influenza	100160	98511	17	0.998905	2.81724e-05	0.00017254	603411	108	0.999972	0.00109512	0.00017895	0.999827	0.998905	0.999822	0.999438	0.999366	35456.9	0.00109515	3.23762e+07	1541	73	0	Single
T2	mm	Influenza	22073	21670	4	0.997009	2.9959e-05	0.000184553	133512	65	0.99997	0.00299057	0.000486611	0.999815	0.997009	0.999556	0.99849	0.99841	33279.2	0.00299066	1.11277e+07	338	43	0	Single
T2	equal	Influenza	78087	76841	13	0.999441	2.76648e-05	0.000169152	469899	43	0.999972	0.000559284	9.15007e-05	0.999831	0.999441	0.999898	0.999707	0.999636	36126.9	0.0005593	6.4593e+07	1203	30	0	Single
T2	all	Metapneumovirus	100548	100186	1	0.9964	1.66251e-06	9.98133e-06	601498	362	0.999998	0.00360027	0.000601469	0.99999	0.9964	0.999483	0.998199	0.998192	599333	0.00360028	1.66469e+08	0	192	123	Double
T2	mm	Metapneumovirus	22214	21921	0	0.98681	0	0	133037	293	1	0.0131899	0.00219755	1	0.98681	0.998113	0.993405	0.993361	Inf	0.0131899	Inf	0	151	95	Double
T2	equal	Metapneumovirus	78334	78265	1	0.999119	2.13464e-06	1.27769e-05	468461	69	0.999998	0.000880844	0.000147269	0.999987	0.999119	0.999872	0.999559	0.999553	468049	0.000880845	5.31364e+08	0	41	28	Double
T2	all	Metapneumovirus	100548	100290	2	0.997434	3.32503e-06	1.99418e-05	601497	258	0.999997	0.00256594	0.000428746	0.99998	0.997434	0.99963	0.998715	0.998705	299978	0.00256595	1.16907e+08	0	192	0	Single
T2	mm	Metapneumovirus	22214	22003	1	0.990501	7.51671e-06	4.54463e-05	133036	211	0.999992	0.00949851	0.00158353	0.999955	0.990501	0.998634	0.995247	0.995206	131773	0.00949859	1.38729e+07	0	151	0	Single
T2	equal	Metapneumovirus	78334	78287	1	0.9994	2.13464e-06	1.27733e-05	468461	47	0.999998	0.000599995	0.000100318	0.999987	0.9994	0.999912	0.999699	0.999694	468181	0.000599996	7.80307e+08	0	41	0	Single
T2	all	Rhinovirus	101947	100518	18	0.998728	2.99301e-05	0.00017904	601383	128	0.99997	0.00127178	0.000212797	0.999821	0.998728	0.999792	0.999349	0.999274	33368.7	0.00127182	2.62369e+07	1301	75	32	Double
T2	mm	Rhinovirus	22719	22315	4	0.994385	3.01182e-05	0.000179219	132806	126	0.99997	0.00561472	0.000947853	0.999821	0.994385	0.999163	0.997178	0.997096	33016.1	0.00561489	5.88009e+06	278	74	32	Double
T2	equal	Rhinovirus	79228	78203	14	0.999974	2.98768e-05	0.000178989	468577	2	0.99997	2.55738e-05	4.26822e-06	0.999821	0.999974	0.999971	0.999972	0.999898	33469.9	2.55746e-05	1.30872e+09	1023	1	0	Double
T2	all	Rhinovirus	101947	100550	66	0.999046	0.000109744	0.000655959	601335	96	0.99989	0.000953838	0.000159619	0.999344	0.999046	0.999769	0.999468	0.999195	9103.44	0.000953943	9.54297e+06	1301	75	0	Single
T2	mm	Rhinovirus	22719	22347	15	0.995811	0.000112943	0.000670781	132795	94	0.999887	0.00418876	0.000707357	0.999329	0.995811	0.999298	0.997849	0.997567	8816.91	0.00418923	2.10466e+06	278	74	0	Single
T2	equal	Rhinovirus	79228	78203	51	0.999974	0.000108837	0.000651724	468540	2	0.999891	2.55738e-05	4.26856e-06	0.999348	0.999974	0.999903	0.999933	0.999661	9187.82	2.55766e-05	3.59228e+08	1023	1	0	Single
T2	all	Sars_cov_2	100345	99984	0	0.997715	0	0	601834	229	1	0.00228513	0.000380359	1	0.997715	0.999674	0.998857	0.998856	Inf	0.00228513	Inf	132	77	128	Double
T2	mm	Sars_cov_2	22106	21865	0	0.990352	0	0	133173	213	1	0.00964761	0.00159687	1	0.990352	0.998628	0.995176	0.995153	Inf	0.00964761	Inf	28	66	123	Double
T2	equal	Sars_cov_2	78239	78119	0	0.999795	0	0	468661	16	1	0.000204774	3.41386e-05	1	0.999795	0.999971	0.999898	0.999898	Inf	0.000204774	Inf	104	11	5	Double
T2	all	Sars_cov_2	100345	100063	1	0.998503	1.66159e-06	9.9936e-06	601833	150	0.999998	0.00149681	0.000249176	0.99999	0.998503	0.999785	0.999251	0.999246	600933	0.00149681	4.01475e+08	132	77	0	Single
T2	mm	Sars_cov_2	22106	21940	1	0.993749	7.50903e-06	4.55768e-05	133172	138	0.999992	0.00625057	0.00103518	0.999954	0.993749	0.999105	0.996871	0.996842	132341	0.00625061	2.11724e+07	28	66	0	Single
T2	equal	Sars_cov_2	78239	78123	0	0.999846	0	0	468661	12	1	0.00015358	2.56042e-05	1	0.999846	0.999978	0.999923	0.999923	Inf	0.00015358	Inf	104	11	0	Single
T2	all	Unrelated	100181	0	0	0	0	NA	601951	100096	1	1	0.142577	NA	0	0.857423	0.5	NA	NA	1	NA	85	376	190	Double
T2	mm	Unrelated	22130	0	0	0	0	NA	133141	22110	1	1	0.142415	NA	0	0.857585	0.5	NA	NA	1	NA	20	86	45	Double
T2	equal	Unrelated	78051	0	0	0	0	NA	468810	77986	1	1	0.142624	NA	0	0.857376	0.5	NA	NA	1	NA	65	290	145	Double
T2	all	Unrelated	100181	0	0	0	0	NA	601951	100096	1	1	0.142577	NA	0	0.857423	0.5	NA	NA	1	NA	85	376	0	Single
T2	mm	Unrelated	22130	0	0	0	0	NA	133141	22110	1	1	0.142415	NA	0	0.857585	0.5	NA	NA	1	NA	20	86	0	Single
T2	equal	Unrelated	78051	0	0	0	0	NA	468810	77986	1	1	0.142624	NA	0	0.857376	0.5	NA	NA	1	NA	65	290	0	Single
T3	all	Coronaviridae	102076	101609	47	0.998693	7.82841e-05	0.000462344	600330	133	0.999922	0.00130723	0.000221496	0.999538	0.998693	0.999744	0.999307	0.999115	12757.3	0.00130733	9.75827e+06	334	62	37	Double
T3	mm	Coronaviridae	22530	22317	15	0.994076	0.000112467	0.000671682	133358	133	0.999888	0.00592428	0.000996322	0.999328	0.994076	0.99905	0.996982	0.996695	8838.86	0.00592494	1.4918e+06	80	62	37	Double
T3	equal	Coronaviridae	79546	79292	32	1	6.85219e-05	0.000403409	466972	0	0.999931	0	0	0.999597	1	0.999941	0.999966	0.999798	14593.9	0	Inf	254	0	0	Double
T3	all	Coronaviridae	102076	101646	234	0.999056	0.000389755	0.00229682	600143	96	0.99961	0.000943563	0.000159936	0.997703	0.999056	0.99953	0.999333	0.998379	2563.29	0.000943931	2.71555e+06	334	62	0	Single
T3	mm	Coronaviridae	22530	22354	96	0.995724	0.000719786	0.00427617	133277	96	0.99928	0.00427617	0.000719786	0.995724	0.995724	0.998768	0.997502	0.995724	1383.36	0.00427925	323272	80	62	0	Single
T3	equal	Coronaviridae	79546	79292	138	1	0.000295501	0.00173738	466866	0	0.999704	0	0	0.998263	1	0.999747	0.999852	0.999131	3384.09	0	Inf	254	0	0	Single
T3	all	Human	100209	100168	99612	0.999591	0.165493	0.498608	502298	41	0.834507	0.000409145	8.16182e-05	0.501392	0.999591	0.858068	0.917049	0.667811	6.04007	0.000490283	12319.6	0	29	10	Double
T3	mm	Human	22344	22337	22293	0.999687	0.167015	0.499507	111186	7	0.832985	0.000313283	6.29536e-05	0.500493	0.999687	0.856889	0.916336	0.667035	5.98561	0.000376097	15915.1	0	3	3	Double
T3	equal	Human	77865	77831	77319	0.999563	0.16506	0.49835	391112	34	0.83494	0.000436653	8.69241e-05	0.50165	0.999563	0.858405	0.917252	0.668034	6.05577	0.000522975	11579.5	0	26	7	Double
T3	all	Human	100209	100168	99612	0.999591	0.165493	0.498608	502298	41	0.834507	0.000409145	8.16182e-05	0.501392	0.999591	0.858068	0.917049	0.667811	6.04007	0.000490283	12319.6	0	29	0	Single
T3	mm	Human	22344	22337	22293	0.999687	0.167015	0.499507	111186	7	0.832985	0.000313283	6.29536e-05	0.500493	0.999687	0.856889	0.916336	0.667035	5.98561	0.000376097	15915.1	0	3	0	Single
T3	equal	Human	77865	77831	77319	0.999563	0.16506	0.49835	391112	34	0.83494	0.000436653	8.69241e-05	0.50165	0.999563	0.858405	0.917252	0.668034	6.05577	0.000522975	11579.5	0	26	0	Single
T3	all	Influenza	100179	98529	1	0.998581	1.65714e-06	1.01492e-05	603449	140	0.999998	0.00141889	0.000231946	0.99999	0.998581	0.999799	0.99929	0.999285	602594	0.00141889	4.24694e+08	1510	65	48	Double
T3	mm	Influenza	22329	21939	1	0.996593	7.47334e-06	4.55789e-05	133808	75	0.999993	0.00340692	0.000560191	0.999954	0.996593	0.999512	0.998293	0.998271	133353	0.00340695	3.91415e+07	315	28	31	Double
T3	equal	Influenza	77850	76590	0	0.999152	0	0	469641	65	1	0.000847955	0.000138384	1	0.999152	0.999881	0.999576	0.999576	Inf	0.000847955	Inf	1195	37	17	Double
T3	all	Influenza	100179	98576	10	0.999057	1.65714e-05	0.000101434	603440	93	0.999983	0.000942545	0.000154093	0.999899	0.999057	0.999853	0.99952	0.999478	60288.1	0.000942561	6.3962e+07	1510	65	0	Single
T3	mm	Influenza	22329	21969	4	0.997956	2.98934e-05	0.000182042	133805	45	0.99997	0.00204415	0.000336197	0.999818	0.997956	0.999686	0.998963	0.998886	33383.9	0.00204421	1.63309e+07	315	28	0	Single
T3	equal	Influenza	77850	76607	6	0.999374	1.27757e-05	7.83157e-05	469635	48	0.999987	0.000626182	0.000102197	0.999922	0.999374	0.999901	0.999681	0.999648	78224.5	0.00062619	1.24921e+08	1195	37	0	Single
T3	all	Metapneumovirus	100548	100197	0	0.996509	0	0	601571	351	1	0.00349087	0.000583132	1	0.996509	0.9995	0.998255	0.998252	Inf	0.00349087	Inf	0	175	126	Double
T3	mm	Metapneumovirus	22181	21899	0	0.987286	0	0	133642	282	1	0.0127136	0.00210567	1	0.987286	0.99819	0.993643	0.993603	Inf	0.0127136	Inf	0	135	97	Double
T3	equal	Metapneumovirus	78367	78298	0	0.99912	0	0	467929	69	1	0.000880473	0.000147437	1	0.99912	0.999874	0.99956	0.99956	Inf	0.000880473	Inf	0	40	29	Double
T3	all	Metapneumovirus	100548	100311	1	0.997643	1.66231e-06	9.9689e-06	601570	237	0.999998	0.00235708	0.000393814	0.99999	0.997643	0.999661	0.998821	0.998815	600153	0.00235709	2.54616e+08	0	175	0	Single
T3	mm	Metapneumovirus	22181	21991	1	0.991434	7.48268e-06	4.54711e-05	133641	190	0.999993	0.00856589	0.0014197	0.999955	0.991434	0.998774	0.995713	0.995676	132497	0.00856595	1.54679e+07	0	135	0	Single
T3	equal	Metapneumovirus	78367	78320	0	0.9994	0	0	467929	47	1	0.000599742	0.000100433	1	0.9994	0.999914	0.9997	0.9997	Inf	0.000599742	Inf	0	40	0	Single
T3	all	Rhinovirus	101945	100518	27	0.998907	4.48885e-05	0.000268536	601464	110	0.999955	0.00109314	0.000182854	0.999731	0.998907	0.999805	0.999431	0.999319	22253.1	0.00109318	2.03562e+07	1317	54	39	Double
T3	mm	Rhinovirus	22493	22116	4	0.995409	2.9939e-05	0.000180832	133601	102	0.99997	0.00459087	0.000762885	0.999819	0.995409	0.99932	0.99769	0.997609	33247.9	0.00459101	7.24196e+06	275	53	32	Double
T3	equal	Rhinovirus	79452	78402	23	0.999898	4.91573e-05	0.000293274	467863	8	0.999951	0.000102028	1.70987e-05	0.999707	0.999898	0.999943	0.999924	0.999802	20340.8	0.000102033	1.99355e+08	1042	1	7	Double
T3	all	Rhinovirus	101945	100556	86	0.999284	0.000142978	0.000854514	601405	72	0.999857	0.000715507	0.000119705	0.999145	0.999284	0.999775	0.999571	0.999215	6989.08	0.000715609	9.76662e+06	1317	54	0	Single
T3	mm	Rhinovirus	22493	22148	15	0.996849	0.000112271	0.000676804	133590	70	0.999888	0.0031506	0.000523717	0.999323	0.996849	0.999455	0.998369	0.998085	8878.94	0.00315095	2.81786e+06	275	53	0	Single
T3	equal	Rhinovirus	79452	78408	71	0.999974	0.000151746	0.000904701	467815	2	0.999848	2.5507e-05	4.27518e-06	0.999095	0.999974	0.999866	0.999911	0.999535	6589.78	2.55108e-05	2.58313e+08	1042	1	0	Single
T3	all	Sars_cov_2	100349	99947	0	0.997286	0	0	601900	272	1	0.00271406	0.000451698	1	0.997286	0.999613	0.998643	0.998641	Inf	0.00271406	Inf	130	97	152	Double
T3	mm	Sars_cov_2	22356	22081	0	0.988805	0	0	133492	250	1	0.0111952	0.00186927	1	0.988805	0.998396	0.994402	0.994371	Inf	0.0111952	Inf	25	80	147	Double
T3	equal	Sars_cov_2	77993	77866	0	0.999718	0	0	468408	22	1	0.000282457	4.69654e-05	1	0.999718	0.99996	0.999859	0.999859	Inf	0.000282457	Inf	105	17	5	Double
T3	all	Sars_cov_2	100349	100055	3	0.998364	4.98422e-06	2.99826e-05	601897	164	0.999995	0.00163642	0.000272398	0.99997	0.998364	0.999762	0.999179	0.999166	200305	0.00163642	1.22404e+08	130	97	0	Single
T3	mm	Sars_cov_2	22356	22186	1	0.993507	7.49109e-06	4.50714e-05	133491	145	0.999993	0.00649322	0.00108504	0.999955	0.993507	0.999063	0.99675	0.99672	132625	0.00649326	2.0425e+07	25	80	0	Single
T3	equal	Sars_cov_2	77993	77869	2	0.999756	4.26978e-06	2.56835e-05	468406	19	0.999996	0.00024394	4.05615e-05	0.999974	0.999756	0.999962	0.999876	0.999865	234147	0.000243941	9.5985e+08	105	17	0	Single
T3	all	Unrelated	100192	0	0	0	0	NA	602015	100104	1	1	0.142574	NA	0	0.857426	0.5	NA	NA	1	NA	88	379	191	Double
T3	mm	Unrelated	22310	0	0	0	0	NA	133538	22285	1	1	0.143015	NA	0	0.856985	0.5	NA	NA	1	NA	25	67	46	Double
T3	equal	Unrelated	77882	0	0	0	0	NA	468477	77819	1	1	0.142448	NA	0	0.857552	0.5	NA	NA	1	NA	63	312	145	Double
T3	all	Unrelated	100192	0	0	0	0	NA	602015	100104	1	1	0.142574	NA	0	0.857426	0.5	NA	NA	1	NA	88	379	0	Single
T3	mm	Unrelated	22310	0	0	0	0	NA	133538	22285	1	1	0.143015	NA	0	0.856985	0.5	NA	NA	1	NA	25	67	0	Single
T3	equal	Unrelated	77882	0	0	0	0	NA	468477	77819	1	1	0.142448	NA	0	0.857552	0.5	NA	NA	1	NA	63	312	0	Single
T4	all	Coronaviridae	102076	101628	51	0.998752	8.4952e-05	0.000501578	600288	127	0.999915	0.0012481	0.00021152	0.999498	0.998752	0.999746	0.999333	0.999125	11756.7	0.0012482	9.41888e+06	321	60	37	Double
T4	mm	Coronaviridae	22495	22295	7	0.994336	5.2564e-05	0.000313873	133164	127	0.999947	0.00566408	0.000952803	0.999686	0.994336	0.999139	0.997142	0.997004	18916.7	0.00566438	3.33959e+06	73	60	37	Double
T4	equal	Coronaviridae	79581	79333	44	1	9.41845e-05	0.000554317	467124	0	0.999906	0	0	0.999446	1	0.999919	0.999953	0.999723	10617.5	0	Inf	248	0	0	Double
T4	all	Coronaviridae	102076	101664	221	0.999106	0.000368125	0.00216911	600118	91	0.999632	0.000894305	0.000151614	0.997831	0.999106	0.999556	0.999369	0.998468	2714.04	0.000894634	3.03368e+06	321	60	0	Single
T4	mm	Coronaviridae	22495	22331	72	0.995941	0.000540658	0.00321386	133099	91	0.999459	0.00405851	0.000683234	0.996786	0.995941	0.998952	0.9977	0.996364	1842.09	0.00406071	453638	73	60	0	Single
T4	equal	Coronaviridae	79581	79333	149	1	0.000318943	0.00187464	467019	0	0.999681	0	0	0.998125	1	0.999727	0.999841	0.999062	3135.36	0	Inf	248	0	0	Single
T4	all	Human	100209	100181	99619	0.999721	0.165512	0.498594	502266	28	0.834488	0.000279416	5.57442e-05	0.501406	0.999721	0.858072	0.917104	0.667853	6.04018	0.000334835	18039.3	0	19	7	Double
T4	mm	Human	22157	22150	22156	0.999684	0.166042	0.500068	111280	7	0.833958	0.000315927	6.29004e-05	0.499932	0.999684	0.857558	0.916821	0.666536	6.02066	0.000378829	15892.8	0	5	2	Double
T4	equal	Human	78052	78031	77463	0.999731	0.165361	0.498174	390986	21	0.834639	0.000269051	5.37075e-05	0.501826	0.999731	0.858218	0.917185	0.668228	6.04576	0.000322356	18754.9	0	14	5	Double
T4	all	Human	100209	100181	99619	0.999721	0.165512	0.498594	502266	28	0.834488	0.000279416	5.57442e-05	0.501406	0.999721	0.858072	0.917104	0.667853	6.04018	0.000334835	18039.3	0	19	0	Single
T4	mm	Human	22157	22150	22156	0.999684	0.166042	0.500068	111280	7	0.833958	0.000315927	6.29004e-05	0.499932	0.999684	0.857558	0.916821	0.666536	6.02066	0.000378829	15892.8	0	5	0	Single
T4	equal	Human	78052	78031	77463	0.999731	0.165361	0.498174	390986	21	0.834639	0.000269051	5.37075e-05	0.501826	0.999731	0.858218	0.917185	0.668228	6.04576	0.000322356	18754.9	0	14	0	Single
T4	all	Influenza	100198	98546	1	0.998369	1.65731e-06	1.01474e-05	603386	161	0.999998	0.00163109	0.000266756	0.99999	0.998369	0.999769	0.999184	0.999179	602403	0.00163109	3.69325e+08	1491	68	59	Double
T4	mm	Influenza	22224	21776	1	0.995656	7.4782e-06	4.592e-05	133721	95	0.999993	0.00434365	0.00070993	0.999954	0.995656	0.999383	0.997824	0.997801	133141	0.00434368	3.06517e+07	353	37	36	Double
T4	equal	Influenza	77974	76770	0	0.999141	0	0	469665	66	1	0.000858972	0.000140506	1	0.999141	0.999879	0.999571	0.99957	Inf	0.000858972	Inf	1138	31	23	Double
T4	all	Influenza	100198	98603	13	0.998946	2.1545e-05	0.000131824	603374	104	0.999978	0.00105362	0.000172334	0.999868	0.998946	0.999833	0.999462	0.999407	46365.5	0.00105365	4.40048e+07	1491	68	0	Single
T4	mm	Influenza	22224	21811	4	0.997257	2.99128e-05	0.00018336	133718	60	0.99997	0.00274336	0.000448504	0.999817	0.997257	0.999589	0.998613	0.998535	33338.8	0.00274344	1.21522e+07	353	37	0	Single
T4	equal	Influenza	77974	76792	9	0.999427	1.91626e-05	0.000117186	469656	44	0.999981	0.000572648	9.36768e-05	0.999883	0.999427	0.999903	0.999704	0.999655	52155.1	0.000572659	91075312	1138	31	0	Single
T4	all	Metapneumovirus	100548	100226	1	0.996798	1.66238e-06	9.97735e-06	601545	322	0.999998	0.00320245	0.000535002	0.99999	0.996798	0.99954	0.998398	0.998391	599620	0.00320246	1.87237e+08	0	184	108	Double
T4	mm	Metapneumovirus	22300	22036	0	0.988161	0	0	133293	264	1	0.0118386	0.00197668	1	0.988161	0.998303	0.994081	0.994045	Inf	0.0118386	Inf	0	149	85	Double
T4	equal	Metapneumovirus	78248	78190	1	0.999259	2.1356e-06	1.27892e-05	468252	58	0.999998	0.000741233	0.00012385	0.999987	0.999259	0.999892	0.999628	0.999623	467906	0.000741235	6.31252e+08	0	35	23	Double
T4	all	Metapneumovirus	100548	100311	1	0.997643	1.66238e-06	9.9689e-06	601545	237	0.999998	0.00235708	0.00039383	0.99999	0.997643	0.999661	0.998821	0.998815	600128	0.00235709	2.54606e+08	0	184	0	Single
T4	mm	Metapneumovirus	22300	22109	0	0.991435	0	0	133293	191	1	0.00856502	0.00143088	1	0.991435	0.998772	0.995717	0.995699	Inf	0.00856502	Inf	0	149	0	Single
T4	equal	Metapneumovirus	78248	78202	1	0.999412	2.1356e-06	1.27872e-05	468252	46	0.999998	0.000587874	9.82281e-05	0.999987	0.999412	0.999914	0.999705	0.9997	467978	0.000587876	7.96049e+08	0	35	0	Single
T4	all	Rhinovirus	101944	100444	25	0.998797	4.15608e-05	0.000248833	601504	121	0.999958	0.0012032	0.000201122	0.999751	0.998797	0.999792	0.999378	0.999274	24032.2	0.00120325	1.99727e+07	1379	69	29	Double
T4	mm	Rhinovirus	22724	22318	6	0.995007	4.50576e-05	0.000268769	133157	112	0.999955	0.00499331	0.000840405	0.999731	0.995007	0.999242	0.997481	0.997363	22083	0.00499354	4.42232e+06	294	61	28	Double
T4	equal	Rhinovirus	79220	78126	19	0.999885	4.05666e-05	0.000243138	468347	9	0.999959	0.000115185	1.92162e-05	0.999757	0.999885	0.999949	0.999922	0.999821	24648	0.00011519	2.13977e+08	1085	8	1	Double
T4	all	Rhinovirus	101944	100470	90	0.999055	0.000149619	0.000894988	601439	95	0.99985	0.000944663	0.00015793	0.999105	0.999055	0.999737	0.999453	0.99908	6677.34	0.000944804	7.06744e+06	1379	69	0	Single
T4	mm	Rhinovirus	22724	22343	27	0.996121	0.000202759	0.00120697	133136	87	0.999797	0.00387873	0.00065304	0.998793	0.996121	0.999267	0.997959	0.997455	4912.83	0.00387952	1.26635e+06	294	61	0	Single
T4	equal	Rhinovirus	79220	78127	63	0.999898	0.00013451	0.00080573	468303	8	0.999865	0.000102387	1.70827e-05	0.999194	0.999898	0.99987	0.999882	0.999546	7433.62	0.000102401	7.25935e+07	1085	8	0	Single
T4	all	Sars_cov_2	100343	100013	0	0.998084	0	0	601889	192	1	0.00191607	0.000318894	1	0.998084	0.999727	0.999042	0.999041	Inf	0.00191607	Inf	138	69	113	Double
T4	mm	Sars_cov_2	22271	22074	0	0.992224	0	0	133346	173	1	0.00777633	0.0012957	1	0.992224	0.998888	0.996112	0.996097	Inf	0.00777633	Inf	24	52	111	Double
T4	equal	Sars_cov_2	78072	77939	0	0.999756	0	0	468543	19	1	0.000243721	4.05496e-05	1	0.999756	0.999965	0.999878	0.999878	Inf	0.000243721	Inf	114	17	2	Double
T4	all	Sars_cov_2	100343	100093	1	0.998882	1.66144e-06	9.99061e-06	601888	112	0.999998	0.00111771	0.000186047	0.99999	0.998882	0.999839	0.99944	0.999436	601216	0.00111771	537899782	138	69	0	Single
T4	mm	Sars_cov_2	22271	22153	1	0.995775	7.49929e-06	4.51386e-05	133345	94	0.999993	0.00422529	0.000704442	0.999955	0.995775	0.999389	0.997884	0.99786	132783	0.00422532	3.14254e+07	24	52	0	Single
T4	equal	Sars_cov_2	78072	77940	0	0.999769	0	0	468543	18	1	0.000230894	3.84155e-05	1	0.999769	0.999967	0.999885	0.999885	Inf	0.000230894	Inf	114	17	0	Single
T4	all	Unrelated	100193	0	0	0	0	NA	601989	100105	1	1	0.142581	NA	0	0.857419	0.5	NA	NA	1	NA	88	358	179	Double
T4	mm	Unrelated	22183	0	0	0	0	NA	133427	22166	1	1	0.142461	NA	0	0.857539	0.5	NA	NA	1	NA	17	72	39	Double
T4	equal	Unrelated	78010	0	0	0	0	NA	468562	77939	1	1	0.142615	NA	0	0.857385	0.5	NA	NA	1	NA	71	286	140	Double
T4	all	Unrelated	100193	0	0	0	0	NA	601989	100105	1	1	0.142581	NA	0	0.857419	0.5	NA	NA	1	NA	88	358	0	Single
T4	mm	Unrelated	22183	0	0	0	0	NA	133427	22166	1	1	0.142461	NA	0	0.857539	0.5	NA	NA	1	NA	17	72	0	Single
T4	equal	Unrelated	78010	0	0	0	0	NA	468562	77939	1	1	0.142615	NA	0	0.857385	0.5	NA	NA	1	NA	71	286	0	Single
T5	all	Coronaviridae	102076	101637	48	0.998919	7.99547e-05	0.000472046	600292	110	0.99992	0.00108111	0.000183211	0.999528	0.998919	0.999775	0.999419	0.999223	12493.6	0.0010812	1.15553e+07	329	48	36	Double
T5	mm	Coronaviridae	22401	22224	13	0.995075	9.80695e-05	0.000584611	132546	110	0.999902	0.00492523	0.000829212	0.999415	0.995075	0.999206	0.997488	0.99724	10146.6	0.00492571	2.05993e+06	67	48	36	Double
T5	equal	Coronaviridae	79675	79413	35	1	7.48213e-05	0.00044054	467746	0	0.999925	0	0	0.999559	1	0.999936	0.999963	0.99978	13365.2	0	Inf	262	0	0	Double
T5	all	Coronaviridae	102076	101673	209	0.999273	0.000348136	0.00205139	600131	74	0.999652	0.000727294	0.000123291	0.997949	0.999273	0.999597	0.999462	0.99861	2870.35	0.000727547	3.94524e+06	329	48	0	Single
T5	mm	Coronaviridae	22401	22260	71	0.996687	0.000535611	0.00317944	132488	74	0.999464	0.00331333	0.000558229	0.996821	0.996687	0.999064	0.998076	0.996754	1860.84	0.00331511	561321	67	48	0	Single
T5	equal	Coronaviridae	79675	79413	138	1	0.00029501	0.00173474	467643	0	0.999705	0	0	0.998265	1	0.999748	0.999852	0.999132	3389.72	0	Inf	262	0	0	Single
T5	all	Human	100209	100170	99640	0.999611	0.165548	0.498674	502238	39	0.834452	0.000389187	7.76464e-05	0.501326	0.999611	0.858025	0.917031	0.667758	6.03818	0.000466398	12946.4	0	28	10	Double
T5	mm	Human	22159	22153	22114	0.999729	0.166604	0.499559	110620	6	0.833396	0.00027077	5.42368e-05	0.500441	0.999729	0.857192	0.916563	0.666998	6.00064	0.0003249	18469.2	0	4	2	Double
T5	equal	Human	78050	78017	77526	0.999577	0.16525	0.498422	391618	33	0.83475	0.000422806	8.42587e-05	0.501578	0.999577	0.858261	0.917164	0.667974	6.04888	0.000506506	11942.4	0	24	8	Double
T5	all	Human	100209	100170	99640	0.999611	0.165548	0.498674	502238	39	0.834452	0.000389187	7.76464e-05	0.501326	0.999611	0.858025	0.917031	0.667758	6.03818	0.000466398	12946.4	0	28	0	Single
T5	mm	Human	22159	22153	22114	0.999729	0.166604	0.499559	110620	6	0.833396	0.00027077	5.42368e-05	0.500441	0.999729	0.857192	0.916563	0.666998	6.00064	0.0003249	18469.2	0	4	0	Single
T5	equal	Human	78050	78017	77526	0.999577	0.16525	0.498422	391618	33	0.83475	0.000422806	8.42587e-05	0.501578	0.999577	0.858261	0.917164	0.667974	6.04888	0.000506506	11942.4	0	24	0	Single
T5	all	Influenza	100162	98533	2	0.998581	3.31447e-06	2.02974e-05	603412	140	0.999997	0.00141883	0.00023196	0.99998	0.998581	0.999798	0.999289	0.99928	301279	0.00141883	2.12343e+08	1489	65	42	Double
T5	mm	Influenza	22062	21664	0	0.996412	0	0	133151	78	1	0.00358753	0.000585458	1	0.996412	0.999496	0.998206	0.998203	Inf	0.00358753	Inf	320	32	25	Double
T5	equal	Influenza	78100	76869	2	0.999194	4.25294e-06	2.60176e-05	470261	62	0.999996	0.000805917	0.000131824	0.999974	0.999194	0.999883	0.999595	0.999584	234942	0.00080592	2.9152e+08	1169	33	17	Double
T5	all	Influenza	100162	98573	15	0.998987	2.48586e-05	0.000152148	603399	100	0.999975	0.00101345	0.0001657	0.999848	0.998987	0.999836	0.999481	0.999417	40186.8	0.00101347	3.96526e+07	1489	65	0	Single
T5	mm	Influenza	22062	21688	0	0.997516	0	0	133151	54	1	0.00248367	0.00040539	1	0.997516	0.999651	0.998758	0.998757	Inf	0.00248367	Inf	320	32	0	Single
T5	equal	Influenza	78100	76885	15	0.999402	3.1897e-05	0.000195059	470248	46	0.999968	0.000597938	9.78112e-05	0.999805	0.999402	0.999889	0.999685	0.999603	31332.1	0.000597957	5.23986e+07	1169	33	0	Single
T5	all	Metapneumovirus	100548	100208	0	0.996619	0	0	601539	340	1	0.00338147	0.000564898	1	0.996619	0.999516	0.998309	0.998306	Inf	0.00338147	Inf	0	194	107	Double
T5	mm	Metapneumovirus	22139	21872	0	0.98794	0	0	132754	267	1	0.0120602	0.0020072	1	0.98794	0.998276	0.99397	0.993933	Inf	0.0120602	Inf	0	151	77	Double
T5	equal	Metapneumovirus	78409	78336	0	0.999069	0	0	468785	73	1	0.000931016	0.000155697	1	0.999069	0.999867	0.999534	0.999534	Inf	0.000931016	Inf	0	43	30	Double
T5	all	Metapneumovirus	100548	100298	2	0.997514	3.32481e-06	1.99402e-05	601537	250	0.999997	0.00248637	0.000415429	0.99998	0.997514	0.999641	0.998755	0.998745	300022	0.00248638	1.20666e+08	0	194	0	Single
T5	mm	Metapneumovirus	22139	21944	0	0.991192	0	0	132754	195	1	0.00880799	0.00146673	1	0.991192	0.998741	0.995596	0.995577	Inf	0.00880799	Inf	0	151	0	Single
T5	equal	Metapneumovirus	78409	78354	2	0.999299	4.26635e-06	2.55245e-05	468783	55	0.999996	0.00070145	0.000117311	0.999974	0.999299	0.999896	0.999647	0.999636	234228	0.000701453	3.33918e+08	0	43	0	Single
T5	all	Rhinovirus	101952	100467	17	0.998757	2.82629e-05	0.000169181	601478	125	0.999972	0.00124264	0.000207778	0.999831	0.998757	0.999798	0.999365	0.999294	35338.1	0.00124268	2.8437e+07	1360	66	38	Double
T5	mm	Rhinovirus	22568	22164	5	0.99466	3.77045e-05	0.00022554	132605	119	0.999962	0.00534039	0.000896597	0.999774	0.99466	0.999199	0.997311	0.99721	26380.4	0.0053406	4.93959e+06	285	63	35	Double
T5	equal	Rhinovirus	79384	78303	12	0.999923	2.55926e-05	0.000153227	468873	6	0.999974	7.66195e-05	1.27965e-05	0.999847	0.999923	0.999967	0.999949	0.999885	39070.8	7.66215e-05	5.09919e+08	1075	3	3	Double
T5	all	Rhinovirus	101952	100501	85	0.999095	0.000141315	0.000845048	601410	91	0.999859	0.000904645	0.000151288	0.999155	0.999095	0.999749	0.999477	0.999125	7070.01	0.000904772	7.81413e+06	1360	66	0	Single
T5	mm	Rhinovirus	22568	22197	20	0.996141	0.000150818	0.000900212	132590	86	0.999849	0.00385944	0.000648196	0.9991	0.996141	0.999316	0.997995	0.997618	6604.91	0.00386003	1.7111e+06	285	63	0	Single
T5	equal	Rhinovirus	79384	78304	65	0.999936	0.000138627	0.00082941	468820	5	0.999861	6.38496e-05	1.0665e-05	0.999171	0.999936	0.999872	0.999899	0.999553	7213.15	6.38585e-05	1.12955e+08	1075	3	0	Single
T5	all	Sars_cov_2	100341	100018	0	0.997965	0	0	601865	204	1	0.00203548	0.000338832	1	0.997965	0.999709	0.998982	0.998981	Inf	0.00203548	Inf	119	67	121	Double
T5	mm	Sars_cov_2	22145	21941	0	0.991773	0	0	132770	182	1	0.00822673	0.00136892	1	0.991773	0.998825	0.995887	0.99587	Inf	0.00822673	Inf	22	55	111	Double
T5	equal	Sars_cov_2	78196	78077	0	0.999718	0	0	469095	22	1	0.000281694	4.68966e-05	1	0.999718	0.99996	0.999859	0.999859	Inf	0.000281694	Inf	97	12	10	Double
T5	all	Sars_cov_2	100341	100101	4	0.998793	6.64601e-06	3.9958e-05	601861	121	0.999993	0.00120732	0.000201003	0.99996	0.998793	0.999822	0.999393	0.999376	150285	0.00120733	1.24477e+08	119	67	0	Single
T5	mm	Sars_cov_2	22145	22018	1	0.995254	7.53182e-06	4.54153e-05	132769	105	0.999992	0.00474619	0.000790222	0.999955	0.995254	0.999316	0.997623	0.997599	132140	0.00474623	2.7841e+07	22	55	0	Single
T5	equal	Sars_cov_2	78196	78083	3	0.999795	6.39529e-06	3.84192e-05	469092	16	0.999994	0.000204868	3.41073e-05	0.999962	0.999795	0.999965	0.999894	0.999878	156333	0.000204869	7.63086e+08	97	12	0	Single
T5	all	Unrelated	100177	0	0	0	0	NA	601991	100096	1	1	0.142569	NA	0	0.857431	0.5	NA	NA	1	NA	81	348	177	Double
T5	mm	Unrelated	22127	0	0	0	0	NA	132780	22113	1	1	0.142763	NA	0	0.857237	0.5	NA	NA	1	NA	14	74	30	Double
T5	equal	Unrelated	78050	0	0	0	0	NA	469211	77983	1	1	0.142514	NA	0	0.857486	0.5	NA	NA	1	NA	67	274	147	Double
T5	all	Unrelated	100177	0	0	0	0	NA	601991	100096	1	1	0.142569	NA	0	0.857431	0.5	NA	NA	1	NA	81	348	0	Single
T5	mm	Unrelated	22127	0	0	0	0	NA	132780	22113	1	1	0.142763	NA	0	0.857237	0.5	NA	NA	1	NA	14	74	0	Single
T5	equal	Unrelated	78050	0	0	0	0	NA	469211	77983	1	1	0.142514	NA	0	0.857486	0.5	NA	NA	1	NA	67	274	0	Single
T6	all	Coronaviridae	102076	101644	38	0.998948	6.32975e-05	0.000373714	600302	107	0.999937	0.00105159	0.000178212	0.999626	0.998948	0.999793	0.999443	0.999287	15781.8	0.00105165	1.50067e+07	325	47	33	Double
T6	mm	Coronaviridae	22618	22425	6	0.995251	4.51121e-05	0.000267487	132996	107	0.999955	0.0047488	0.000803889	0.999733	0.995251	0.999273	0.997603	0.997487	22061.7	0.00474902	4.64554e+06	86	47	33	Double
T6	equal	Coronaviridae	79458	79219	32	1	6.84729e-05	0.00040378	467306	0	0.999932	0	0	0.999596	1	0.999941	0.999966	0.999798	14604.3	0	Inf	239	0	0	Double
T6	all	Coronaviridae	102076	101676	207	0.999263	0.000344805	0.00203174	600133	75	0.999655	0.000737093	0.000124957	0.997968	0.999263	0.999598	0.999459	0.998615	2898.06	0.000737348	3.93038e+06	325	47	0	Single
T6	mm	Coronaviridae	22618	22457	80	0.996671	0.000601495	0.00354972	132922	75	0.999399	0.0033286	0.000563922	0.99645	0.996671	0.999003	0.998035	0.996561	1656.99	0.0033306	497505	86	47	0	Single
T6	equal	Coronaviridae	79458	79219	127	1	0.000271752	0.00160058	467211	0	0.999728	0	0	0.998399	1	0.999768	0.999864	0.999199	3679.83	0	Inf	239	0	0	Single
T6	all	Human	100209	100171	99649	0.999621	0.165562	0.498694	502233	38	0.834438	0.000379207	7.56564e-05	0.501306	0.999621	0.858014	0.917029	0.667742	6.03773	0.000454447	13285.9	0	28	9	Double
T6	mm	Human	22060	22051	22128	0.999592	0.165785	0.500871	111346	9	0.834215	0.000407978	8.08226e-05	0.499129	0.999592	0.857671	0.916903	0.665801	6.02944	0.000489057	12328.7	0	6	3	Double
T6	equal	Human	78149	78120	77521	0.999629	0.165499	0.498076	390887	29	0.834501	0.000371086	7.41847e-05	0.501924	0.999629	0.858112	0.917065	0.668292	6.04009	0.00044468	13583	0	22	6	Double
T6	all	Human	100209	100171	99649	0.999621	0.165562	0.498694	502233	38	0.834438	0.000379207	7.56564e-05	0.501306	0.999621	0.858014	0.917029	0.667742	6.03773	0.000454447	13285.9	0	28	0	Single
T6	mm	Human	22060	22051	22128	0.999592	0.165785	0.500871	111346	9	0.834215	0.000407978	8.08226e-05	0.499129	0.999592	0.857671	0.916903	0.665801	6.02944	0.000489057	12328.7	0	6	0	Single
T6	equal	Human	78149	78120	77521	0.999629	0.165499	0.498076	390887	29	0.834501	0.000371086	7.41847e-05	0.501924	0.999629	0.858112	0.917065	0.668292	6.04009	0.00044468	13583	0	22	0	Single
T6	all	Influenza	100192	98502	1	0.998469	1.65717e-06	1.0152e-05	603437	151	0.999998	0.00153062	0.000250171	0.99999	0.998469	0.999784	0.999234	0.999229	602514	0.00153062	3.93641e+08	1539	65	60	Double
T6	mm	Influenza	22162	21747	0	0.995833	0	0	133696	91	1	0.00416705	0.000680186	1	0.995833	0.999415	0.997916	0.997912	Inf	0.00416705	Inf	324	37	37	Double
T6	equal	Influenza	78030	76755	1	0.999219	2.12883e-06	1.30283e-05	469741	60	0.999998	0.000781097	0.000127714	0.999987	0.999219	0.999888	0.999608	0.999603	469375	0.000781099	6.00916e+08	1215	28	23	Double
T6	all	Influenza	100192	98559	9	0.999047	1.49145e-05	9.13075e-05	603429	94	0.999985	0.000952835	0.000155752	0.999909	0.999047	0.999853	0.999516	0.999478	66984.8	0.000952849	7.02995e+07	1539	65	0	Single
T6	mm	Influenza	22162	21781	2	0.99739	1.49593e-05	9.18147e-05	133694	57	0.999985	0.00261013	0.000426165	0.999908	0.99739	0.999621	0.998687	0.998647	66673.5	0.00261017	2.55438e+07	324	37	0	Single
T6	equal	Influenza	78030	76778	7	0.999518	1.49018e-05	9.11636e-05	469735	37	0.999985	0.000481677	7.87616e-05	0.999909	0.999518	0.999919	0.999752	0.999714	67073.7	0.000481684	1.39248e+08	1215	28	0	Single
T6	all	Metapneumovirus	100548	100209	0	0.996628	0	0	601543	339	1	0.00337152	0.000563233	1	0.996628	0.999517	0.998314	0.998311	Inf	0.00337152	Inf	0	186	121	Double
T6	mm	Metapneumovirus	22320	22043	0	0.98759	0	0	133214	277	1	0.0124104	0.00207505	1	0.98759	0.998219	0.993795	0.993756	Inf	0.0124104	Inf	0	147	98	Double
T6	equal	Metapneumovirus	78228	78166	0	0.999207	0	0	468329	62	1	0.000792555	0.000132368	1	0.999207	0.999887	0.999604	0.999604	Inf	0.000792555	Inf	0	39	23	Double
T6	all	Metapneumovirus	100548	100314	2	0.997673	3.32478e-06	1.9937e-05	601541	234	0.999997	0.00232725	0.00038885	0.99998	0.997673	0.999664	0.998835	0.998825	300072	0.00232725	1.28938e+08	0	186	0	Single
T6	mm	Metapneumovirus	22320	22132	1	0.991577	7.50672e-06	4.51814e-05	133213	188	0.999992	0.00842294	0.00140928	0.999955	0.991577	0.998785	0.995785	0.995748	132092	0.008423	1.56823e+07	0	147	0	Single
T6	equal	Metapneumovirus	78228	78182	1	0.999412	2.13525e-06	1.27905e-05	468328	46	0.999998	0.000588025	9.82121e-05	0.999987	0.999412	0.999914	0.999705	0.9997	468054	0.000588026	7.95974e+08	0	39	0	Single
T6	all	Rhinovirus	101949	100502	18	0.998807	2.99267e-05	0.000179069	601451	120	0.99997	0.00119258	0.000199478	0.999821	0.998807	0.999803	0.999389	0.999314	33375.1	0.00119262	2.79847e+07	1327	63	36	Double
T6	mm	Rhinovirus	22583	22172	4	0.995019	3.00185e-05	0.000180375	133247	111	0.99997	0.00498138	0.000832346	0.99982	0.995019	0.999261	0.997494	0.997413	33146.8	0.00498153	6.65395e+06	300	58	32	Double
T6	equal	Rhinovirus	79366	78330	14	0.999885	2.99006e-05	0.000178699	468204	9	0.99997	0.000114885	1.9222e-05	0.999821	0.999885	0.999958	0.999928	0.999853	33440.3	0.000114889	291066820	1027	5	4	Double
T6	all	Rhinovirus	101949	100538	77	0.999165	0.00012802	0.000765293	601392	84	0.999872	0.000834807	0.000139656	0.999235	0.999165	0.999771	0.999519	0.9992	7804.76	0.000834914	9.34798e+06	1327	63	0	Single
T6	mm	Rhinovirus	22583	22204	18	0.996455	0.000135083	0.000810008	133233	79	0.999865	0.0035453	0.000592595	0.99919	0.996455	0.999376	0.99816	0.99782	7376.59	0.00354578	2.08038e+06	300	58	0	Single
T6	equal	Rhinovirus	79366	78334	59	0.999936	0.00012601	0.000752618	468159	5	0.999874	6.38252e-05	1.068e-05	0.999247	0.999936	0.999883	0.999905	0.999592	7935.39	6.38332e-05	1.24314e+08	1027	5	0	Single
T6	all	Sars_cov_2	100348	99998	0	0.997765	0	0	601869	224	1	0.00223504	0.000372036	1	0.997765	0.999681	0.998882	0.998881	Inf	0.00223504	Inf	126	75	133	Double
T6	mm	Sars_cov_2	22419	22180	0	0.990709	0	0	133146	208	1	0.00929069	0.00155976	1	0.990709	0.998663	0.995355	0.995333	Inf	0.00929069	Inf	31	69	124	Double
T6	equal	Sars_cov_2	77929	77818	0	0.999794	0	0	468723	16	1	0.000205566	3.41341e-05	1	0.999794	0.999971	0.999897	0.999897	Inf	0.000205566	Inf	95	6	9	Double
T6	all	Sars_cov_2	100348	100084	4	0.998623	6.64596e-06	3.99648e-05	601865	138	0.999993	0.00137694	0.000229235	0.99996	0.998623	0.999798	0.999308	0.999291	150260	0.00137695	1.09125e+08	126	75	0	Single
T6	mm	Sars_cov_2	22419	22259	2	0.994238	1.50211e-05	8.98432e-05	133144	129	0.999985	0.00576202	0.000967938	0.99991	0.994238	0.999158	0.997111	0.997066	66189.4	0.0057621	1.1487e+07	31	69	0	Single
T6	equal	Sars_cov_2	77929	77825	2	0.999884	4.26691e-06	2.5698e-05	468721	9	0.999996	0.000115631	1.92008e-05	0.999974	0.999884	0.99998	0.99994	0.999929	234334	0.000115631	2.02657e+09	95	6	0	Single
T6	all	Unrelated	100182	0	0	0	0	NA	602005	100086	1	1	0.142554	NA	0	0.857446	0.5	NA	NA	1	NA	96	337	166	Double
T6	mm	Unrelated	22134	0	0	0	0	NA	133421	22113	1	1	0.142175	NA	0	0.857825	0.5	NA	NA	1	NA	21	55	32	Double
T6	equal	Unrelated	78048	0	0	0	0	NA	468584	77973	1	1	0.142662	NA	0	0.857338	0.5	NA	NA	1	NA	75	282	134	Double
T6	all	Unrelated	100182	0	0	0	0	NA	602005	100086	1	1	0.142554	NA	0	0.857446	0.5	NA	NA	1	NA	96	337	0	Single
T6	mm	Unrelated	22134	0	0	0	0	NA	133421	22113	1	1	0.142175	NA	0	0.857825	0.5	NA	NA	1	NA	21	55	0	Single
T6	equal	Unrelated	78048	0	0	0	0	NA	468584	77973	1	1	0.142662	NA	0	0.857338	0.5	NA	NA	1	NA	75	282	0	Single
T7	all	Coronaviridae	102076	101622	46	0.99883	7.66088e-05	0.000452453	600407	119	0.999923	0.00116964	0.00019816	0.999548	0.99883	0.999765	0.999377	0.999189	13038.1	0.00116973	1.11462e+07	335	45	45	Double
T7	mm	Coronaviridae	22607	22415	3	0.994719	2.25588e-05	0.000133821	132983	119	0.999977	0.00528091	0.000894051	0.999866	0.994719	0.999216	0.997348	0.997286	44094.6	0.00528103	8.34962e+06	73	45	45	Double
T7	equal	Coronaviridae	79469	79207	43	1	9.19851e-05	0.000542587	467424	0	0.999908	0	0	0.999457	1	0.999921	0.999954	0.999729	10871.3	0	Inf	262	0	0	Double
T7	all	Coronaviridae	102076	101666	225	0.999263	0.000374717	0.00220824	600228	75	0.999625	0.000737166	0.000124937	0.997792	0.999263	0.999573	0.999444	0.998527	2666.71	0.000737442	3.61616e+06	335	45	0	Single
T7	mm	Coronaviridae	22607	22459	73	0.996672	0.00054893	0.00323984	132913	75	0.999451	0.0033283	0.000563961	0.99676	0.996672	0.999048	0.998061	0.996716	1815.66	0.00333013	545222	73	45	0	Single
T7	equal	Coronaviridae	79469	79207	152	1	0.000325157	0.00191535	467315	0	0.999675	0	0	0.998085	1	0.999722	0.999837	0.999041	3075.44	0	Inf	262	0	0	Single
T7	all	Human	100209	100175	99613	0.999661	0.165474	0.498594	502372	34	0.834526	0.000339291	6.76744e-05	0.501406	0.999661	0.858092	0.917093	0.66784	6.04119	0.000406567	14859	0	22	12	Double
T7	mm	Human	22234	22225	22060	0.999595	0.165509	0.498137	111226	9	0.834491	0.000404785	8.09098e-05	0.501863	0.999595	0.858095	0.917043	0.66823	6.03953	0.000485069	12450.9	0	4	5	Double
T7	equal	Human	77975	77950	77553	0.999679	0.165464	0.498723	391146	25	0.834536	0.000320616	6.39107e-05	0.501277	0.999679	0.858091	0.917107	0.667729	6.04166	0.000384184	15725.9	0	18	7	Double
T7	all	Human	100209	100175	99613	0.999661	0.165474	0.498594	502372	34	0.834526	0.000339291	6.76744e-05	0.501406	0.999661	0.858092	0.917093	0.66784	6.04119	0.000406567	14859	0	22	0	Single
T7	mm	Human	22234	22225	22060	0.999595	0.165509	0.498137	111226	9	0.834491	0.000404785	8.09098e-05	0.501863	0.999595	0.858095	0.917043	0.66823	6.03953	0.000485069	12450.9	0	4	0	Single
T7	equal	Human	77975	77950	77553	0.999679	0.165464	0.498723	391146	25	0.834536	0.000320616	6.39107e-05	0.501277	0.999679	0.858091	0.917107	0.667729	6.04166	0.000384184	15725.9	0	18	0	Single
T7	all	Influenza	100223	98581	3	0.998329	4.97143e-06	3.04309e-05	603445	165	0.999995	0.00167095	0.000273355	0.99997	0.998329	0.999761	0.999162	0.999149	200813	0.00167096	1.20178e+08	1477	73	61	Double
T7	mm	Influenza	22348	21934	2	0.995642	1.49824e-05	9.11743e-05	133488	96	0.999985	0.00435769	0.000718649	0.999909	0.995642	0.99937	0.997814	0.997771	66454.1	0.00435776	1.52496e+07	318	44	31	Double
T7	equal	Influenza	77875	76647	1	0.999101	2.12785e-06	1.30467e-05	469957	69	0.999998	0.000899421	0.0001468	0.999987	0.999101	0.999872	0.999549	0.999544	469535	0.000899423	5.2204e+08	1159	29	30	Double
T7	all	Influenza	100223	98639	16	0.998916	2.65143e-05	0.000162181	603432	107	0.999973	0.00108359	0.000177288	0.999838	0.998916	0.999825	0.999445	0.999377	37674.6	0.00108362	3.47675e+07	1477	73	0	Single
T7	mm	Influenza	22348	21964	6	0.997004	4.49472e-05	0.0002731	133484	66	0.999955	0.00299591	0.000494197	0.999727	0.997004	0.999537	0.99848	0.998364	22181.7	0.00299605	7.40364e+06	318	44	0	Single
T7	equal	Influenza	77875	76675	10	0.999466	2.12785e-05	0.000130404	469948	41	0.999979	0.000534439	8.72361e-05	0.99987	0.999466	0.999907	0.999722	0.999668	46970.7	0.00053445	8.7886e+07	1159	29	0	Single
T7	all	Metapneumovirus	100548	100205	0	0.996589	0	0	601646	343	1	0.00341131	0.000569778	1	0.996589	0.999512	0.998294	0.998291	Inf	0.00341131	Inf	0	179	120	Double
T7	mm	Metapneumovirus	22362	22091	0	0.987881	0	0	133158	271	1	0.0121188	0.00203104	1	0.987881	0.998257	0.993941	0.993904	Inf	0.0121188	Inf	0	133	94	Double
T7	equal	Metapneumovirus	78186	78114	0	0.999079	0	0	468488	72	1	0.000920881	0.000153662	1	0.999079	0.999868	0.99954	0.999539	Inf	0.000920881	Inf	0	46	26	Double
T7	all	Metapneumovirus	100548	100314	0	0.997673	0	0	601646	234	1	0.00232725	0.000388782	1	0.997673	0.999667	0.998836	0.998835	Inf	0.00232725	Inf	0	179	0	Single
T7	mm	Metapneumovirus	22362	22180	0	0.991861	0	0	133158	182	1	0.00813881	0.00136493	1	0.991861	0.99883	0.995931	0.995914	Inf	0.00813881	Inf	0	133	0	Single
T7	equal	Metapneumovirus	78186	78134	0	0.999335	0	0	468488	52	1	0.000665081	0.000110983	1	0.999335	0.999905	0.999667	0.999667	Inf	0.000665081	Inf	0	46	0	Single
T7	all	Rhinovirus	101949	100525	23	0.998897	3.82341e-05	0.000228746	601535	111	0.999962	0.00110299	0.000184494	0.999771	0.998897	0.999809	0.999429	0.999334	26125.8	0.00110303	2.36856e+07	1313	56	36	Double
T7	mm	Rhinovirus	22370	21981	4	0.995336	2.99769e-05	0.000181942	133432	103	0.99997	0.00466401	0.000771333	0.999818	0.995336	0.999312	0.997653	0.997572	33203.4	0.00466415	7.11886e+06	286	48	36	Double
T7	equal	Rhinovirus	79579	78544	19	0.999898	4.05877e-05	0.000241844	468103	8	0.999959	0.000101843	1.709e-05	0.999758	0.999898	0.999951	0.999929	0.999828	24635.5	0.000101847	241886066	1027	8	0	Double
T7	all	Rhinovirus	101949	100561	87	0.999255	0.000144624	0.000864399	601471	75	0.999855	0.00074526	0.000124679	0.999136	0.999255	0.999769	0.999555	0.999195	6909.31	0.000745368	9.26966e+06	1313	56	0	Single
T7	mm	Rhinovirus	22370	22017	19	0.996966	0.00014239	0.000862225	133417	67	0.999858	0.00303387	0.000501933	0.999138	0.996966	0.999447	0.998412	0.998051	7001.64	0.0030343	2.3075e+06	286	48	0	Single
T7	equal	Rhinovirus	79579	78544	68	0.999898	0.000145261	0.000865008	468054	8	0.999855	0.000101843	1.70918e-05	0.999135	0.999898	0.999861	0.999876	0.999516	6883.45	0.000101858	6.75787e+07	1027	8	0	Single
T7	all	Sars_cov_2	100340	99995	0	0.997864	0	0	601985	214	1	0.00213554	0.000355364	1	0.997864	0.999695	0.998932	0.998931	Inf	0.00213554	Inf	131	62	139	Double
T7	mm	Sars_cov_2	22254	22014	0	0.991086	0	0	133308	198	1	0.0089141	0.00148308	1	0.991086	0.998727	0.995543	0.995523	Inf	0.0089141	Inf	42	56	130	Double
T7	equal	Sars_cov_2	78086	77981	0	0.999795	0	0	468677	16	1	0.000205136	3.41375e-05	1	0.999795	0.999971	0.999897	0.999897	Inf	0.000205136	Inf	89	6	9	Double
T7	all	Sars_cov_2	100340	100087	3	0.998783	4.98351e-06	2.9973e-05	601982	122	0.999995	0.00121746	0.000202623	0.99997	0.998783	0.999822	0.999389	0.999376	200417	0.00121746	1.64619e+08	131	62	0	Single
T7	mm	Sars_cov_2	22254	22103	1	0.995093	7.50143e-06	4.52407e-05	133307	109	0.999992	0.00490726	0.000816993	0.999955	0.995093	0.999293	0.997543	0.997518	132654	0.00490729	27031969	42	56	0	Single
T7	equal	Sars_cov_2	78086	77984	2	0.999833	4.26733e-06	2.56456e-05	468675	13	0.999996	0.000166673	2.7737e-05	0.999974	0.999833	0.999973	0.999915	0.999904	234299	0.000166674	1.40574e+09	89	6	0	Single
T7	all	Unrelated	100182	0	0	0	0	NA	602089	100105	1	1	0.14256	NA	0	0.85744	0.5	NA	NA	1	NA	77	371	185	Double
T7	mm	Unrelated	22084	0	0	0	0	NA	133456	22064	1	1	0.141872	NA	0	0.858128	0.5	NA	NA	1	NA	20	83	37	Double
T7	equal	Unrelated	78098	0	0	0	0	NA	468633	78041	1	1	0.142756	NA	0	0.857244	0.5	NA	NA	1	NA	57	288	148	Double
T7	all	Unrelated	100182	0	0	0	0	NA	602089	100105	1	1	0.14256	NA	0	0.85744	0.5	NA	NA	1	NA	77	371	0	Single
T7	mm	Unrelated	22084	0	0	0	0	NA	133456	22064	1	1	0.141872	NA	0	0.858128	0.5	NA	NA	1	NA	20	83	0	Single
T7	equal	Unrelated	78098	0	0	0	0	NA	468633	78041	1	1	0.142756	NA	0	0.857244	0.5	NA	NA	1	NA	57	288	0	Single
T8	all	Coronaviridae	102076	101628	30	0.998899	4.99662e-05	0.000295107	600376	112	0.99995	0.00110085	0.000186515	0.999705	0.998899	0.999798	0.999425	0.999302	19991.5	0.0011009	1.81592e+07	336	48	30	Double
T8	mm	Coronaviridae	22671	22492	9	0.995045	6.76656e-05	0.000399982	132998	112	0.999932	0.00495488	0.000841409	0.9996	0.995045	0.999222	0.997489	0.997317	14705.3	0.00495521	2.96765e+06	67	48	30	Double
T8	equal	Coronaviridae	79405	79136	21	1	4.49295e-05	0.000265296	467378	0	0.999955	0	0	0.999735	1	0.999962	0.999978	0.999867	22257.1	0	Inf	269	0	0	Double
T8	all	Coronaviridae	102076	101658	209	0.999194	0.000348098	0.00205169	600197	82	0.999652	0.000805976	0.000136603	0.997948	0.999194	0.999586	0.999423	0.998571	2870.44	0.000806257	3.56021e+06	336	48	0	Single
T8	mm	Coronaviridae	22671	22522	79	0.996372	0.000593954	0.00349542	132928	82	0.999406	0.00362768	0.000616495	0.996505	0.996372	0.998965	0.997889	0.996438	1677.53	0.00362983	462149	67	48	0	Single
T8	equal	Coronaviridae	79405	79136	130	1	0.000278135	0.00164005	467269	0	0.999722	0	0	0.99836	1	0.999762	0.999861	0.999179	3595.38	0	Inf	269	0	0	Single
T8	all	Human	100209	100181	99657	0.999721	0.165561	0.498689	502280	28	0.834439	0.000279416	5.57427e-05	0.501311	0.999721	0.858028	0.91708	0.667769	6.0384	0.000334855	18032.9	0	20	7	Double
T8	mm	Human	22198	22191	22196	0.999685	0.166371	0.500056	111217	7	0.833629	0.000315344	6.29361e-05	0.499944	0.999685	0.857317	0.916657	0.666547	6.00878	0.000378278	15884.6	0	5	2	Double
T8	equal	Human	78011	77990	77461	0.999731	0.16533	0.498298	391063	21	0.83467	0.000269193	5.36969e-05	0.501702	0.999731	0.85823	0.9172	0.668117	6.04689	0.000322514	18749.2	0	15	5	Double
T8	all	Human	100209	100181	99657	0.999721	0.165561	0.498689	502280	28	0.834439	0.000279416	5.57427e-05	0.501311	0.999721	0.858028	0.91708	0.667769	6.0384	0.000334855	18032.9	0	20	0	Single
T8	mm	Human	22198	22191	22196	0.999685	0.166371	0.500056	111217	7	0.833629	0.000315344	6.29361e-05	0.499944	0.999685	0.857317	0.916657	0.666547	6.00878	0.000378278	15884.6	0	5	0	Single
T8	equal	Human	78011	77990	77461	0.999731	0.16533	0.498298	391063	21	0.83467	0.000269193	5.36969e-05	0.501702	0.999731	0.85823	0.9172	0.668117	6.04689	0.000322514	18749.2	0	15	0	Single
T8	all	Influenza	100241	98604	1	0.998582	1.65727e-06	1.01415e-05	603401	140	0.999998	0.00141781	0.000231964	0.99999	0.998582	0.999799	0.99929	0.999286	602546	0.00141781	4.24984e+08	1497	70	49	Double
T8	mm	Influenza	22290	21896	0	0.996088	0	0	133629	86	1	0.00391229	0.000643159	1	0.996088	0.999447	0.998044	0.99804	Inf	0.00391229	Inf	308	41	32	Double
T8	equal	Influenza	77951	76708	1	0.999297	2.12869e-06	1.30363e-05	469772	54	0.999998	0.000703473	0.000114936	0.999987	0.999297	0.999899	0.999647	0.999642	469443	0.000703475	6.6732e+08	1189	29	17	Double
T8	all	Influenza	100241	98649	17	0.999038	2.81736e-05	0.000172298	603385	95	0.999972	0.000962084	0.00015742	0.999828	0.999038	0.99984	0.999505	0.999433	35460.1	0.000962111	3.68565e+07	1497	70	0	Single
T8	mm	Influenza	22290	21924	3	0.997361	2.24502e-05	0.000136818	133626	58	0.999978	0.00263852	0.000433859	0.999863	0.997361	0.999608	0.99867	0.998611	44425.5	0.00263858	16836876	308	41	0	Single
T8	equal	Influenza	77951	76725	14	0.999518	2.98016e-05	0.000182437	469759	37	0.99997	0.000482009	7.87576e-05	0.999818	0.999518	0.999907	0.999744	0.999668	33539	0.000482024	6.95797e+07	1189	29	0	Single
T8	all	Metapneumovirus	100548	100197	1	0.996509	1.66224e-06	9.98024e-06	601597	351	0.999998	0.00349087	0.000583107	0.99999	0.996509	0.999499	0.998254	0.998247	599498	0.00349088	1.71733e+08	0	182	126	Double
T8	mm	Metapneumovirus	22283	22007	0	0.987614	0	0	133328	276	1	0.0123861	0.00206581	1	0.987614	0.998226	0.993807	0.993768	Inf	0.0123861	Inf	0	139	94	Double
T8	equal	Metapneumovirus	78265	78190	1	0.999042	2.13552e-06	1.27892e-05	468269	75	0.999998	0.000958283	0.000160139	0.999987	0.999042	0.999861	0.99952	0.999514	467821	0.000958285	4.88186e+08	0	43	32	Double
T8	all	Metapneumovirus	100548	100309	1	0.997623	1.66224e-06	9.9691e-06	601597	239	0.999998	0.00237697	0.000397118	0.99999	0.997623	0.999658	0.998811	0.998805	600168	0.00237698	2.52492e+08	0	182	0	Single
T8	mm	Metapneumovirus	22283	22096	0	0.991608	0	0	133328	187	1	0.00839205	0.00140059	1	0.991608	0.998798	0.995804	0.995786	Inf	0.00839205	Inf	0	139	0	Single
T8	equal	Metapneumovirus	78265	78213	1	0.999336	2.13552e-06	1.27854e-05	468269	52	0.999998	0.000664409	0.000111035	0.999987	0.999336	0.999903	0.999667	0.999661	467959	0.000664411	7.04322e+08	0	43	0	Single
T8	all	Rhinovirus	101945	100467	25	0.998797	4.15588e-05	0.000248776	601533	121	0.999958	0.00120293	0.000201112	0.999751	0.998797	0.999792	0.999378	0.999274	24033.4	0.00120298	1.99783e+07	1357	62	36	Double
T8	mm	Rhinovirus	22508	22090	1	0.994911	7.4958e-06	4.52673e-05	133407	113	0.999993	0.0050894	0.000846315	0.999955	0.994911	0.999267	0.997452	0.997426	132729	0.00508944	2.60793e+07	305	60	30	Double
T8	equal	Rhinovirus	79437	78377	24	0.999898	5.12656e-05	0.000306119	468126	8	0.999949	0.00010206	1.70891e-05	0.999694	0.999898	0.999941	0.999923	0.999796	19504.3	0.000102066	1.91095e+08	1052	2	6	Double
T8	all	Rhinovirus	101945	100500	86	0.999125	0.000142962	0.00085499	601472	88	0.999857	0.000874856	0.000146286	0.999145	0.999125	0.999752	0.999491	0.999135	6988.74	0.000874981	7.98731e+06	1357	62	0	Single
T8	mm	Rhinovirus	22508	22119	16	0.996217	0.000119933	0.000722837	133392	84	0.99988	0.00378327	0.000629327	0.999277	0.996217	0.999357	0.998048	0.997745	8306.46	0.00378373	2.19531e+06	305	60	0	Single
T8	equal	Rhinovirus	79437	78381	70	0.999949	0.000149525	0.000892277	468080	4	0.99985	5.10302e-05	8.54547e-06	0.999108	0.999949	0.999865	0.9999	0.999528	6687.52	5.10378e-05	1.31031e+08	1052	2	0	Single
T8	all	Sars_cov_2	100346	99992	0	0.997825	0	0	601936	218	1	0.00217543	0.000362034	1	0.997825	0.99969	0.998912	0.998911	Inf	0.00217543	Inf	136	60	141	Double
T8	mm	Sars_cov_2	22196	21970	0	0.991113	0	0	133444	197	1	0.00888708	0.0014741	1	0.991113	0.998734	0.995556	0.995537	Inf	0.00888708	Inf	29	48	132	Double
T8	equal	Sars_cov_2	78150	78022	0	0.999731	0	0	468492	21	1	0.000269082	4.48227e-05	1	0.999731	0.999962	0.999865	0.999865	Inf	0.000269082	Inf	107	12	9	Double
T8	all	Sars_cov_2	100346	100090	1	0.998803	1.66131e-06	9.99091e-06	601935	120	0.999998	0.00119749	0.000199317	0.99999	0.998803	0.999828	0.9994	0.999396	601215	0.00119749	5.02064e+08	136	60	0	Single
T8	mm	Sars_cov_2	22196	22062	0	0.995263	0	0	133444	105	1	0.00473677	0.000786228	1	0.995263	0.999325	0.997632	0.997626	Inf	0.00473677	Inf	29	48	0	Single
T8	equal	Sars_cov_2	78150	78028	1	0.999808	2.13451e-06	1.28157e-05	468491	15	0.999998	0.000192202	3.20167e-05	0.999987	0.999808	0.999971	0.999903	0.999897	468402	0.000192202	2.43703e+09	107	12	0	Single
T8	all	Unrelated	100182	0	0	0	0	NA	602039	100107	1	1	0.142573	NA	0	0.857427	0.5	NA	NA	1	NA	75	346	186	Double
T8	mm	Unrelated	22193	0	0	0	0	NA	133437	22174	1	1	0.142496	NA	0	0.857504	0.5	NA	NA	1	NA	19	62	36	Double
T8	equal	Unrelated	77989	0	0	0	0	NA	468602	77933	1	1	0.142595	NA	0	0.857405	0.5	NA	NA	1	NA	56	284	150	Double
T8	all	Unrelated	100182	0	0	0	0	NA	602039	100107	1	1	0.142573	NA	0	0.857427	0.5	NA	NA	1	NA	75	346	0	Single
T8	mm	Unrelated	22193	0	0	0	0	NA	133437	22174	1	1	0.142496	NA	0	0.857504	0.5	NA	NA	1	NA	19	62	0	Single
T8	equal	Unrelated	77989	0	0	0	0	NA	468602	77933	1	1	0.142595	NA	0	0.857405	0.5	NA	NA	1	NA	56	284	0	Single
T9	all	Coronaviridae	102076	101646	53	0.99886	8.82907e-05	0.000521146	600237	116	0.999912	0.00113991	0.00019322	0.999479	0.99886	0.999759	0.999386	0.999169	11313.3	0.00114002	9.92383e+06	314	55	39	Double
T9	mm	Coronaviridae	22469	22282	12	0.994821	9.01937e-05	0.000538261	133035	116	0.99991	0.00517903	0.000871191	0.999462	0.994821	0.999177	0.997365	0.997136	11029.8	0.0051795	2.12952e+06	71	55	39	Double
T9	equal	Coronaviridae	79607	79364	41	1	8.77488e-05	0.00051634	467202	0	0.999912	0	0	0.999484	1	0.999925	0.999956	0.999742	11396.2	0	Inf	243	0	0	Double
T9	all	Coronaviridae	102076	101685	217	0.999243	0.000361492	0.0021295	600073	77	0.999639	0.000756668	0.000128301	0.997871	0.999243	0.999581	0.999441	0.998556	2764.22	0.000756941	3.65183e+06	314	55	0	Single
T9	mm	Coronaviridae	22469	22321	65	0.996562	0.000488549	0.0029036	132982	77	0.999511	0.00343781	0.000578691	0.997096	0.996562	0.999086	0.998037	0.996829	2039.84	0.00343949	593065	71	55	0	Single
T9	equal	Coronaviridae	79607	79364	152	1	0.000325313	0.00191156	467091	0	0.999675	0	0	0.998088	1	0.999722	0.999837	0.999043	3073.97	0	Inf	243	0	0	Single
T9	all	Human	100209	100169	99605	0.999601	0.1655	0.498588	502238	40	0.8345	0.000399166	7.96372e-05	0.501412	0.999601	0.858066	0.91705	0.667831	6.03989	0.000478329	12627	0	28	12	Double
T9	mm	Human	22272	22261	22260	0.999506	0.167151	0.499989	110913	11	0.832849	0.000493894	9.9167e-05	0.500011	0.999506	0.856727	0.916178	0.666567	5.97966	0.000593017	10083.5	0	9	2	Double
T9	equal	Human	77937	77908	77345	0.999628	0.165031	0.498187	391325	29	0.834969	0.000372095	7.41017e-05	0.501813	0.999628	0.858447	0.917299	0.668193	6.05722	0.00044564	13592.2	0	19	10	Double
T9	all	Human	100209	100169	99605	0.999601	0.1655	0.498588	502238	40	0.8345	0.000399166	7.96372e-05	0.501412	0.999601	0.858066	0.91705	0.667831	6.03989	0.000478329	12627	0	28	0	Single
T9	mm	Human	22272	22261	22260	0.999506	0.167151	0.499989	110913	11	0.832849	0.000493894	9.9167e-05	0.500011	0.999506	0.856727	0.916178	0.666567	5.97966	0.000593017	10083.5	0	9	0	Single
T9	equal	Human	77937	77908	77345	0.999628	0.165031	0.498187	391325	29	0.834969	0.000372095	7.41017e-05	0.501813	0.999628	0.858447	0.917299	0.668193	6.05722	0.00044564	13592.2	0	19	0	Single
T9	all	Influenza	100133	98482	2	0.99854	3.31441e-06	2.03079e-05	603424	144	0.999997	0.00146006	0.000238581	0.99998	0.99854	0.999792	0.999268	0.999259	301272	0.00146007	2.06342e+08	1507	60	55	Double
T9	mm	Influenza	22136	21726	1	0.996514	7.48262e-06	4.60257e-05	133642	76	0.999993	0.00348592	0.00056836	0.999954	0.996514	0.999505	0.998253	0.998231	133177	0.00348594	3.8204e+07	334	25	32	Double
T9	equal	Influenza	77997	76756	1	0.999115	2.12864e-06	1.30281e-05	469782	68	0.999998	0.00088514	0.000144727	0.999987	0.999115	0.999874	0.999556	0.999551	469367	0.000885142	5.30273e+08	1173	35	23	Double
T9	all	Influenza	100133	98536	12	0.999087	1.98864e-05	0.000121768	603414	90	0.99998	0.000912538	0.000149129	0.999878	0.999087	0.999855	0.999534	0.999483	50239.6	0.000912556	5.50537e+07	1507	60	0	Single
T9	mm	Influenza	22136	21758	3	0.997982	2.24479e-05	0.000137861	133640	44	0.999978	0.00201816	0.000329134	0.999862	0.997982	0.999698	0.99898	0.998921	44457.8	0.00201821	2.20283e+07	334	25	0	Single
T9	equal	Influenza	77997	76778	9	0.999401	1.91578e-05	0.000117207	469774	46	0.999981	0.000598771	9.79098e-05	0.999883	0.999401	0.999899	0.999691	0.999642	52166.9	0.000598783	8.71215e+07	1173	35	0	Single
T9	all	Metapneumovirus	100548	100216	0	0.996698	0	0	601504	332	1	0.00330191	0.000551645	1	0.996698	0.999527	0.998349	0.998346	Inf	0.00330191	Inf	0	193	97	Double
T9	mm	Metapneumovirus	22235	21978	0	0.988442	0	0	133210	257	1	0.0115584	0.00192557	1	0.988442	0.998347	0.994221	0.994187	Inf	0.0115584	Inf	0	147	68	Double
T9	equal	Metapneumovirus	78313	78238	0	0.999042	0	0	468294	75	1	0.000957695	0.00016013	1	0.999042	0.999863	0.999521	0.999521	Inf	0.000957695	Inf	0	46	29	Double
T9	all	Metapneumovirus	100548	100299	1	0.997524	1.6625e-06	9.97009e-06	601503	249	0.999998	0.00247643	0.000413792	0.99999	0.997524	0.999644	0.998761	0.998755	600014	0.00247643	2.4229e+08	0	193	0	Single
T9	mm	Metapneumovirus	22235	22042	0	0.99132	0	0	133210	193	1	0.00868001	0.00144674	1	0.99132	0.998758	0.99566	0.995641	Inf	0.00868001	Inf	0	147	0	Single
T9	equal	Metapneumovirus	78313	78257	1	0.999285	2.13541e-06	1.27782e-05	468293	56	0.999998	0.000715079	0.000119569	0.999987	0.999285	0.999896	0.999641	0.999636	467959	0.000715081	6.54414e+08	0	46	0	Single
T9	all	Rhinovirus	101949	100462	17	0.998608	2.8265e-05	0.00016919	601433	140	0.999972	0.00139162	0.000232723	0.999831	0.998608	0.999776	0.99929	0.999219	35330.2	0.00139166	2.5387e+07	1347	82	34	Double
T9	mm	Rhinovirus	22619	22196	4	0.99391	3.00497e-05	0.00018018	133109	136	0.99997	0.00608992	0.00102068	0.99982	0.99391	0.999099	0.99694	0.996856	33075.6	0.0060901	5.43104e+06	287	79	33	Double
T9	equal	Rhinovirus	79330	78266	13	0.999949	2.77578e-05	0.000166073	468324	4	0.999972	5.11051e-05	8.54102e-06	0.999834	0.999949	0.999969	0.999961	0.999891	36024.1	5.11066e-05	7.04882e+08	1060	3	1	Double
T9	all	Rhinovirus	101949	100495	67	0.998936	0.000111397	0.000666256	601383	107	0.999889	0.0010636	0.000177892	0.999334	0.998936	0.999752	0.999413	0.999135	8967.32	0.00106372	8.43018e+06	1347	82	0	Single
T9	mm	Rhinovirus	22619	22228	18	0.995343	0.000135223	0.000809134	133095	104	0.999865	0.00465699	0.000780787	0.999191	0.995343	0.999215	0.997604	0.997263	7360.73	0.00465762	1.58036e+06	287	79	0	Single
T9	equal	Rhinovirus	79330	78267	49	0.999962	0.000104626	0.00062567	468288	3	0.999895	3.83289e-05	6.40627e-06	0.999374	0.999962	0.999905	0.999929	0.999668	9557.53	3.83329e-05	2.4933e+08	1060	3	0	Single
T9	all	Sars_cov_2	100347	100007	0	0.997924	0	0	601837	208	1	0.00207554	0.000345489	1	0.997924	0.999704	0.998962	0.998961	Inf	0.00207554	Inf	132	65	124	Double
T9	mm	Sars_cov_2	22174	21958	0	0.991421	0	0	133297	190	1	0.00857865	0.00142336	1	0.991421	0.998778	0.995711	0.995692	Inf	0.00857865	Inf	26	57	114	Double
T9	equal	Sars_cov_2	78173	78049	0	0.999769	0	0	468540	18	1	0.000230571	3.84157e-05	1	0.999769	0.999967	0.999885	0.999885	Inf	0.000230571	Inf	106	8	10	Double
T9	all	Sars_cov_2	100347	100098	4	0.998833	6.64632e-06	3.99592e-05	601833	117	0.999993	0.00116749	0.000194368	0.99996	0.998833	0.999828	0.999413	0.999396	150284	0.0011675	1.28723e+08	132	65	0	Single
T9	mm	Sars_cov_2	22174	22040	1	0.995124	7.50204e-06	4.537e-05	133296	108	0.999992	0.00487629	0.000809571	0.999955	0.995124	0.999299	0.997558	0.997533	132647	0.00487632	2.72023e+07	26	57	0	Single
T9	equal	Sars_cov_2	78173	78058	3	0.999885	6.40287e-06	3.84315e-05	468537	9	0.999994	0.000115286	1.92084e-05	0.999962	0.999885	0.999978	0.999939	0.999923	156162	0.000115286	1.35456e+09	106	8	0	Single
T9	all	Unrelated	100184	0	0	0	0	NA	601962	100090	1	1	0.142568	NA	0	0.857432	0.5	NA	NA	1	NA	94	381	168	Double
T9	mm	Unrelated	22282	0	0	0	0	NA	133187	22258	1	1	0.143189	NA	0	0.856811	0.5	NA	NA	1	NA	24	76	31	Double
T9	equal	Unrelated	77902	0	0	0	0	NA	468775	77832	1	1	0.142391	NA	0	0.857609	0.5	NA	NA	1	NA	70	305	137	Double
T9	all	Unrelated	100184	0	0	0	0	NA	601962	100090	1	1	0.142568	NA	0	0.857432	0.5	NA	NA	1	NA	94	381	0	Single
T9	mm	Unrelated	22282	0	0	0	0	NA	133187	22258	1	1	0.143189	NA	0	0.856811	0.5	NA	NA	1	NA	24	76	0	Single
T9	equal	Unrelated	77902	0	0	0	0	NA	468775	77832	1	1	0.142391	NA	0	0.857609	0.5	NA	NA	1	NA	70	305	0	Single
T10	all	Coronaviridae	102076	101616	40	0.99886	6.66219e-05	0.000393484	600363	116	0.999933	0.00114025	0.000193179	0.999607	0.99886	0.999778	0.999397	0.999233	14993	0.00114033	1.31479e+07	344	47	35	Double
T10	mm	Coronaviridae	22656	22463	11	0.994862	8.24186e-05	0.000489454	133454	116	0.999918	0.00513752	0.000868458	0.999511	0.994862	0.999186	0.99739	0.997181	12070.8	0.00513794	2.34936e+06	77	47	35	Double
T10	equal	Coronaviridae	79420	79153	29	1	6.21067e-05	0.000366245	466909	0	0.999938	0	0	0.999634	1	0.999947	0.999969	0.999817	16101.3	0	Inf	267	0	0	Double
T10	all	Coronaviridae	102076	101651	226	0.999204	0.000376414	0.00221836	600177	81	0.999624	0.00079621	0.000134942	0.997782	0.999204	0.999563	0.999414	0.998492	2654.54	0.000796509	3.33271e+06	344	47	0	Single
T10	mm	Coronaviridae	22656	22498	97	0.996413	0.000726782	0.00429299	133368	81	0.999273	0.0035874	0.000606973	0.995707	0.996413	0.998859	0.997843	0.99606	1370.99	0.00359001	381890	77	47	0	Single
T10	equal	Coronaviridae	79420	79153	129	1	0.000276268	0.0016271	466809	0	0.999724	0	0	0.998373	1	0.999764	0.999862	0.999186	3619.67	0	Inf	267	0	0	Single
T10	all	Human	100209	100171	99615	0.999621	0.165494	0.498609	502311	38	0.834506	0.000379207	7.56446e-05	0.501391	0.999621	0.858071	0.917064	0.667818	6.04023	0.000454409	13292.5	0	29	9	Double
T10	mm	Human	22333	22325	22159	0.999642	0.165723	0.498134	111552	8	0.834277	0.000358214	7.17103e-05	0.501866	0.999642	0.857944	0.916959	0.668243	6.032	0.000429371	14048.5	0	6	2	Double
T10	equal	Human	77876	77846	77456	0.999615	0.165428	0.498744	390759	30	0.834572	0.000385228	7.67678e-05	0.501256	0.999615	0.858108	0.917093	0.667696	6.04259	0.000461587	13090.9	0	23	7	Double
T10	all	Human	100209	100171	99615	0.999621	0.165494	0.498609	502311	38	0.834506	0.000379207	7.56446e-05	0.501391	0.999621	0.858071	0.917064	0.667818	6.04023	0.000454409	13292.5	0	29	0	Single
T10	mm	Human	22333	22325	22159	0.999642	0.165723	0.498134	111552	8	0.834277	0.000358214	7.17103e-05	0.501866	0.999642	0.857944	0.916959	0.668243	6.032	0.000429371	14048.5	0	6	0	Single
T10	equal	Human	77876	77846	77456	0.999615	0.165428	0.498744	390759	30	0.834572	0.000385228	7.67678e-05	0.501256	0.999615	0.858108	0.917093	0.667696	6.04259	0.000461587	13090.9	0	23	0	Single
T10	all	Influenza	100231	98649	3	0.998492	4.97235e-06	3.04099e-05	603334	149	0.999995	0.00150813	0.0002469	0.99997	0.998492	0.999784	0.999243	0.99923	200809	0.00150814	1.33151e+08	1433	61	57	Double
T10	mm	Influenza	22263	21859	0	0.996217	0	0	134102	83	1	0.0037827	0.000618549	1	0.996217	0.999468	0.998109	0.998105	Inf	0.0037827	Inf	321	28	39	Double
T10	equal	Influenza	77968	76790	3	0.999141	6.39338e-06	3.90661e-05	469232	66	0.999994	0.000858749	0.000140636	0.999961	0.999141	0.999874	0.999567	0.999551	156277	0.000858754	1.81981e+08	1112	33	18	Double
T10	all	Influenza	100231	98703	12	0.999038	1.98894e-05	0.000121562	603325	95	0.99998	0.000961558	0.000157436	0.999878	0.999038	0.999848	0.999509	0.999458	50229.7	0.000961577	5.22368e+07	1433	61	0	Single
T10	mm	Influenza	22263	21896	0	0.997904	0	0	134102	46	1	0.00209644	0.000342905	1	0.997904	0.999705	0.998952	0.998951	Inf	0.00209644	Inf	321	28	0	Single
T10	equal	Influenza	77968	76807	12	0.999362	2.55735e-05	0.000156211	469223	49	0.999974	0.000637556	0.000104417	0.999844	0.999362	0.999888	0.999668	0.999603	39078	0.000637572	6.12919e+07	1112	33	0	Single
T10	all	Metapneumovirus	100548	100223	0	0.996768	0	0	601587	325	1	0.00323229	0.000539946	1	0.996768	0.999537	0.998384	0.998381	Inf	0.00323229	Inf	0	178	113	Double
T10	mm	Metapneumovirus	22368	22113	0	0.9886	0	0	133676	255	1	0.0114002	0.00190397	1	0.9886	0.998366	0.9943	0.994267	Inf	0.0114002	Inf	0	140	81	Double
T10	equal	Metapneumovirus	78180	78110	0	0.999105	0	0	467911	70	1	0.00089537	0.000149579	1	0.999105	0.999872	0.999552	0.999552	Inf	0.00089537	Inf	0	38	32	Double
T10	all	Metapneumovirus	100548	100320	3	0.997732	4.98681e-06	2.99034e-05	601584	228	0.999995	0.00226757	0.000378856	0.99997	0.997732	0.999671	0.998864	0.99885	200074	0.00226759	88232320	0	178	0	Single
T10	mm	Metapneumovirus	22368	22189	1	0.991997	7.48077e-06	4.50653e-05	133675	179	0.999993	0.0080025	0.00133728	0.999955	0.991997	0.998846	0.995995	0.99596	132606	0.00800256	1.65705e+07	0	140	0	Single
T10	equal	Metapneumovirus	78180	78131	2	0.999373	4.27432e-06	2.55974e-05	467909	49	0.999996	0.000626759	0.00010471	0.999974	0.999373	0.999907	0.999684	0.999674	233809	0.000626761	3.73043e+08	0	38	0	Single
T10	all	Rhinovirus	101950	100401	22	0.998657	3.65692e-05	0.000219073	601577	135	0.999963	0.0013428	0.00022436	0.999781	0.998657	0.999776	0.99931	0.999219	27308.7	0.00134285	2.03363e+07	1414	76	32	Double
T10	mm	Rhinovirus	22586	22143	4	0.993985	2.99027e-05	0.000180611	133763	134	0.99997	0.00601517	0.00100077	0.999819	0.993985	0.999116	0.996977	0.996894	33240.6	0.00601535	5.52596e+06	309	75	32	Double
T10	equal	Rhinovirus	79364	78258	18	0.999987	3.84754e-05	0.000229956	467814	1	0.999962	1.27781e-05	2.1376e-06	0.99977	0.999987	0.999965	0.999974	0.999879	25990.3	1.27786e-05	2033899334	1105	1	0	Double
T10	all	Rhinovirus	101950	100431	83	0.998956	0.000137966	0.000825756	601516	105	0.999862	0.0010444	0.000174528	0.999174	0.998956	0.999732	0.999409	0.999065	7240.61	0.00104455	6.93182e+06	1414	76	0	Single
T10	mm	Rhinovirus	22586	22173	22	0.995332	0.000164465	0.000991214	133745	104	0.999836	0.00466849	0.000776995	0.999009	0.995332	0.999193	0.997584	0.997167	6051.93	0.00466926	1.29612e+06	309	75	0	Single
T10	equal	Rhinovirus	79364	78258	61	0.999987	0.000130389	0.000778866	467771	1	0.99987	1.27781e-05	2.13779e-06	0.999221	0.999987	0.999886	0.999928	0.999604	7669.28	1.27797e-05	6.00112e+08	1105	1	0	Single
T10	all	Sars_cov_2	100342	99983	0	0.997665	0	0	601918	234	1	0.00233493	0.000388606	1	0.997665	0.999667	0.998833	0.998831	Inf	0.00233493	Inf	125	88	129	Double
T10	mm	Sars_cov_2	22397	22148	0	0.990297	0	0	133679	217	1	0.00970266	0.00162066	1	0.990297	0.998609	0.995149	0.995125	Inf	0.00970266	Inf	32	78	122	Double
T10	equal	Sars_cov_2	77945	77835	0	0.999782	0	0	468239	17	1	0.000218363	3.63049e-05	1	0.999782	0.999969	0.999891	0.999891	Inf	0.000218363	Inf	93	10	7	Double
T10	all	Sars_cov_2	100342	100064	3	0.998473	4.98407e-06	2.99799e-05	601915	153	0.999995	0.00152669	0.000254124	0.99997	0.998473	0.999778	0.999234	0.999221	200333	0.00152669	1.3122e+08	125	88	0	Single
T10	mm	Sars_cov_2	22397	22225	0	0.99374	0	0	133679	140	1	0.00625978	0.00104619	1	0.99374	0.999103	0.99687	0.99686	Inf	0.00625978	Inf	32	78	0	Single
T10	equal	Sars_cov_2	77945	77839	3	0.999833	6.40698e-06	3.85396e-05	468236	13	0.999994	0.000166984	2.7763e-05	0.999961	0.999833	0.999971	0.999913	0.999897	156054	0.000166985	9.34539e+08	93	10	0	Single
T10	all	Unrelated	100183	0	0	0	0	NA	602040	100095	1	1	0.142558	NA	0	0.857442	0.5	NA	NA	1	NA	88	374	184	Double
T10	mm	Unrelated	22199	0	0	0	0	NA	133864	22180	1	1	0.142139	NA	0	0.857861	0.5	NA	NA	1	NA	19	85	49	Double
T10	equal	Unrelated	77984	0	0	0	0	NA	468176	77915	1	1	0.142678	NA	0	0.857322	0.5	NA	NA	1	NA	69	289	135	Double
T10	all	Unrelated	100183	0	0	0	0	NA	602040	100095	1	1	0.142558	NA	0	0.857442	0.5	NA	NA	1	NA	88	374	0	Single
T10	mm	Unrelated	22199	0	0	0	0	NA	133864	22180	1	1	0.142139	NA	0	0.857861	0.5	NA	NA	1	NA	19	85	0	Single
T10	equal	Unrelated	77984	0	0	0	0	NA	468176	77915	1	1	0.142678	NA	0	0.857322	0.5	NA	NA	1	NA	69	289	0	Single
T11	all	Coronaviridae	102076	101655	40	0.999057	6.66377e-05	0.000393333	600221	96	0.999933	0.00094348	0.000159916	0.999607	0.999057	0.999806	0.999495	0.999332	14992.4	0.000943543	1.58894e+07	325	36	39	Double
T11	mm	Coronaviridae	22541	22390	13	0.995731	9.84312e-05	0.000580279	132059	96	0.999902	0.00426932	0.00072642	0.99942	0.995731	0.999295	0.997816	0.997572	10116	0.00426974	2.36923e+06	55	36	39	Double
T11	equal	Coronaviridae	79535	79265	27	1	5.7669e-05	0.000340514	468162	0	0.999942	0	0	0.999659	1	0.999951	0.999971	0.99983	17340.3	0	Inf	270	0	0	Double
T11	all	Coronaviridae	102076	101694	225	0.99944	0.000374837	0.00220764	600036	57	0.999625	0.000560191	9.49853e-05	0.997792	0.99944	0.999598	0.999532	0.998615	2666.33	0.000560401	4.7579e+06	325	36	0	Single
T11	mm	Coronaviridae	22541	22429	80	0.997465	0.00060573	0.00355413	131992	57	0.999394	0.00253491	0.000431658	0.996446	0.997465	0.999114	0.99843	0.996955	1646.72	0.00253645	649221	55	36	0	Single
T11	equal	Coronaviridae	79535	79265	145	1	0.000309704	0.00182597	468044	0	0.99969	0	0	0.998174	1	0.999735	0.999845	0.999086	3228.89	0	Inf	270	0	0	Single
T11	all	Human	100209	100181	99596	0.999721	0.165496	0.498536	502207	28	0.834504	0.000279416	5.57508e-05	0.501464	0.999721	0.858088	0.917112	0.667905	6.04075	0.000334829	18041.3	0	21	6	Double
T11	mm	Human	22020	22008	22179	0.999455	0.167341	0.501935	110359	12	0.832659	0.000544959	0.000108724	0.498065	0.999455	0.856423	0.916057	0.664824	5.97258	0.00065448	9125.68	0	10	1	Double
T11	equal	Human	78189	78173	77417	0.999795	0.164975	0.497571	391848	16	0.835025	0.000204632	4.08305e-05	0.502429	0.999795	0.858558	0.91741	0.668777	6.06028	0.000245061	24729.7	0	11	5	Double
T11	all	Human	100209	100181	99596	0.999721	0.165496	0.498536	502207	28	0.834504	0.000279416	5.57508e-05	0.501464	0.999721	0.858088	0.917112	0.667905	6.04075	0.000334829	18041.3	0	21	0	Single
T11	mm	Human	22020	22008	22179	0.999455	0.167341	0.501935	110359	12	0.832659	0.000544959	0.000108724	0.498065	0.999455	0.856423	0.916057	0.664824	5.97258	0.00065448	9125.68	0	10	0	Single
T11	equal	Human	78189	78173	77417	0.999795	0.164975	0.497571	391848	16	0.835025	0.000204632	4.08305e-05	0.502429	0.999795	0.858558	0.91741	0.668777	6.06028	0.000245061	24729.7	0	11	0	Single
T11	all	Influenza	100154	98467	0	0.998438	0	0	603391	154	1	0.00156153	0.000255159	1	0.998438	0.999781	0.999219	0.999219	Inf	0.00156153	Inf	1533	69	55	Double
T11	mm	Influenza	21952	21511	0	0.995926	0	0	132959	88	1	0.00407426	0.00066142	1	0.995926	0.999431	0.997963	0.997959	Inf	0.00407426	Inf	353	39	32	Double
T11	equal	Influenza	78202	76956	0	0.999143	0	0	470432	66	1	0.000856898	0.000140277	1	0.999143	0.999879	0.999572	0.999571	Inf	0.000856898	Inf	1180	30	23	Double
T11	all	Influenza	100154	98519	13	0.998966	2.15449e-05	0.000131937	603378	102	0.999978	0.00103426	0.00016902	0.999868	0.998966	0.999836	0.999472	0.999417	46366.7	0.00103428	4.48297e+07	1533	69	0	Single
T11	mm	Influenza	21952	21542	1	0.997361	7.52112e-06	4.64188e-05	132958	57	0.999992	0.00263901	0.000428523	0.999954	0.997361	0.999625	0.998677	0.998656	132608	0.00263903	5.02488e+07	353	39	0	Single
T11	equal	Influenza	78202	76977	12	0.999416	2.55085e-05	0.000155866	470420	45	0.999974	0.000584249	9.565e-05	0.999844	0.999416	0.999896	0.999695	0.99963	39179.8	0.000584264	67058371	1180	30	0	Single
T11	all	Metapneumovirus	100548	100214	0	0.996678	0	0	601464	334	1	0.0033218	0.000555004	1	0.996678	0.999524	0.998339	0.998336	Inf	0.0033218	Inf	0	171	122	Double
T11	mm	Metapneumovirus	22245	21987	0	0.988402	0	0	132313	258	1	0.0115981	0.00194613	1	0.988402	0.998331	0.994201	0.994167	Inf	0.0115981	Inf	0	126	91	Double
T11	equal	Metapneumovirus	78303	78227	0	0.999029	0	0	469151	76	1	0.000970589	0.000161969	1	0.999029	0.999861	0.999515	0.999514	Inf	0.000970589	Inf	0	45	31	Double
T11	all	Metapneumovirus	100548	100319	0	0.997722	0	0	601464	229	1	0.00227752	0.000380593	1	0.997722	0.999674	0.998861	0.99886	Inf	0.00227752	Inf	0	171	0	Single
T11	mm	Metapneumovirus	22245	22071	0	0.992178	0	0	132313	174	1	0.00782198	0.00131334	1	0.992178	0.998874	0.996089	0.996074	Inf	0.00782198	Inf	0	126	0	Single
T11	equal	Metapneumovirus	78303	78248	0	0.999298	0	0	469151	55	1	0.0007024	0.000117219	1	0.999298	0.9999	0.999649	0.999649	Inf	0.0007024	Inf	0	45	0	Single
T11	all	Rhinovirus	101946	100461	16	0.998678	2.66038e-05	0.00015924	601402	133	0.999973	0.00132215	0.000221101	0.999841	0.998678	0.999788	0.999326	0.999259	37538.9	0.00132218	2.83917e+07	1352	66	44	Double
T11	mm	Rhinovirus	22350	21916	3	0.994239	2.26389e-05	0.000136868	132512	127	0.999977	0.00576147	0.000957486	0.999863	0.994239	0.999159	0.997108	0.997043	43917.2	0.0057616	7.6224e+06	307	63	41	Double
T11	equal	Rhinovirus	79596	78545	13	0.999924	2.77243e-05	0.000165483	468890	6	0.999972	7.63835e-05	1.2796e-05	0.999835	0.999924	0.999965	0.999948	0.999879	36066.7	7.63856e-05	4.72166e+08	1045	3	3	Double
T11	all	Rhinovirus	101946	100504	87	0.999105	0.000144658	0.000864889	601331	90	0.999855	0.000894686	0.000149646	0.999135	0.999105	0.999748	0.99948	0.99912	6906.67	0.000894815	7.71854e+06	1352	66	0	Single
T11	mm	Rhinovirus	22350	21956	19	0.996053	0.00014338	0.000864619	132496	87	0.999857	0.00394683	0.000656193	0.999135	0.996053	0.999314	0.997955	0.997592	6946.95	0.0039474	1.75988e+06	307	63	0	Single
T11	equal	Rhinovirus	79596	78548	68	0.999962	0.000145019	0.000864964	468835	3	0.999855	3.81917e-05	6.3988e-06	0.999135	0.999962	0.99987	0.999908	0.999548	6895.37	3.81973e-05	1.8052e+08	1045	3	0	Single
T11	all	Sars_cov_2	100345	99991	0	0.997964	0	0	601817	204	1	0.00203603	0.000338859	1	0.997964	0.999709	0.998982	0.998981	Inf	0.00203603	Inf	150	69	117	Double
T11	mm	Sars_cov_2	22022	21793	0	0.991312	0	0	132574	191	1	0.00868814	0.00143863	1	0.991312	0.998764	0.995656	0.995637	Inf	0.00868814	Inf	38	59	114	Double
T11	equal	Sars_cov_2	78323	78198	0	0.999834	0	0	469243	13	1	0.000166217	2.77034e-05	1	0.999834	0.999976	0.999917	0.999917	Inf	0.000166217	Inf	112	10	3	Double
T11	all	Sars_cov_2	100345	100068	0	0.998732	0	0	601817	127	1	0.00126753	0.000210983	1	0.998732	0.999819	0.999366	0.999366	Inf	0.00126753	Inf	150	69	0	Single
T11	mm	Sars_cov_2	22022	21868	0	0.994723	0	0	132574	116	1	0.00527656	0.000874218	1	0.994723	0.999249	0.997362	0.997355	Inf	0.00527656	Inf	38	59	0	Single
T11	equal	Sars_cov_2	78323	78200	0	0.999859	0	0	469243	11	1	0.000140645	2.34415e-05	1	0.999859	0.99998	0.99993	0.99993	Inf	0.000140645	Inf	112	10	0	Single
T11	all	Unrelated	100180	0	0	0	0	NA	601918	100094	1	1	0.142582	NA	0	0.857418	0.5	NA	NA	1	NA	86	374	202	Double
T11	mm	Unrelated	22201	0	0	0	0	NA	132377	22181	1	1	0.143512	NA	0	0.856488	0.5	NA	NA	1	NA	20	72	35	Double
T11	equal	Unrelated	77979	0	0	0	0	NA	469541	77913	1	1	0.142319	NA	0	0.857681	0.5	NA	NA	1	NA	66	302	167	Double
T11	all	Unrelated	100180	0	0	0	0	NA	601918	100094	1	1	0.142582	NA	0	0.857418	0.5	NA	NA	1	NA	86	374	0	Single
T11	mm	Unrelated	22201	0	0	0	0	NA	132377	22181	1	1	0.143512	NA	0	0.856488	0.5	NA	NA	1	NA	20	72	0	Single
T11	equal	Unrelated	77979	0	0	0	0	NA	469541	77913	1	1	0.142319	NA	0	0.857681	0.5	NA	NA	1	NA	66	302	0	Single
T12	all	Coronaviridae	102076	101629	40	0.998899	6.66278e-05	0.000393434	600310	112	0.999933	0.00110083	0.000186535	0.999607	0.998899	0.999784	0.999416	0.999253	14992.2	0.00110091	1.36181e+07	335	61	31	Double
T12	mm	Coronaviridae	22441	22250	9	0.994992	6.80529e-05	0.000404331	132241	112	0.999932	0.0050085	0.000846222	0.999596	0.994992	0.999217	0.997462	0.997288	14620.8	0.00500884	2.91901e+06	79	61	31	Double
T12	equal	Coronaviridae	79635	79379	31	1	6.62252e-05	0.000390379	468069	0	0.999934	0	0	0.99961	1	0.999943	0.999967	0.999805	15100	0	Inf	256	0	0	Double
T12	all	Coronaviridae	102076	101660	216	0.999204	0.00035979	0.00212022	600134	81	0.99964	0.000796139	0.000134952	0.99788	0.999204	0.999577	0.999422	0.998541	2777.19	0.000796426	3.48706e+06	335	61	0	Single
T12	mm	Coronaviridae	22441	22281	82	0.996378	0.000620038	0.00366677	132168	81	0.99938	0.00362222	0.000612481	0.996333	0.996378	0.998946	0.997879	0.996356	1606.96	0.00362446	443366	79	61	0	Single
T12	equal	Coronaviridae	79635	79379	134	1	0.000286264	0.00168526	467966	0	0.999714	0	0	0.998315	1	0.999755	0.999857	0.999157	3493.28	0	Inf	256	0	0	Single
T12	all	Human	100209	100183	99636	0.999741	0.165541	0.498631	502246	26	0.834459	0.000259458	5.17648e-05	0.501369	0.999741	0.85805	0.9171	0.667824	6.03924	0.000310929	19423.2	0	19	7	Double
T12	mm	Human	21941	21937	22048	0.999818	0.166186	0.501262	110623	4	0.833814	0.000182307	3.61575e-05	0.498738	0.999818	0.857372	0.916816	0.665504	6.01627	0.000218642	27516.5	0	3	1	Double
T12	equal	Human	78268	78246	77588	0.999719	0.165358	0.497889	391623	22	0.834642	0.000281086	5.61733e-05	0.502111	0.999719	0.858241	0.91718	0.668478	6.04577	0.000336774	17952	0	16	6	Double
T12	all	Human	100209	100183	99636	0.999741	0.165541	0.498631	502246	26	0.834459	0.000259458	5.17648e-05	0.501369	0.999741	0.85805	0.9171	0.667824	6.03924	0.000310929	19423.2	0	19	0	Single
T12	mm	Human	21941	21937	22048	0.999818	0.166186	0.501262	110623	4	0.833814	0.000182307	3.61575e-05	0.498738	0.999818	0.857372	0.916816	0.665504	6.01627	0.000218642	27516.5	0	3	0	Single
T12	equal	Human	78268	78246	77588	0.999719	0.165358	0.497889	391623	22	0.834642	0.000281086	5.61733e-05	0.502111	0.999719	0.858241	0.91718	0.668478	6.04577	0.000336774	17952	0	16	0	Single
T12	all	Influenza	100172	98551	2	0.998581	3.31455e-06	2.02936e-05	603398	140	0.999997	0.00141857	0.000231966	0.99998	0.998581	0.999798	0.999289	0.99928	301272	0.00141857	2.12377e+08	1481	74	39	Double
T12	mm	Influenza	22187	21775	0	0.996294	0	0	132756	81	1	0.00370608	0.00060977	1	0.996294	0.999476	0.998147	0.998144	Inf	0.00370608	Inf	331	41	21	Double
T12	equal	Influenza	77985	76776	2	0.999232	4.2495e-06	2.60491e-05	470642	59	0.999996	0.000767879	0.000125345	0.999974	0.999232	0.999889	0.999614	0.999603	235141	0.000767882	3.0622e+08	1150	33	18	Double
T12	all	Influenza	100172	98588	5	0.998956	8.28638e-06	5.07135e-05	603395	103	0.999992	0.00104366	0.000170672	0.999949	0.998956	0.999846	0.999474	0.999453	120554	0.00104367	1.1551e+08	1481	74	0	Single
T12	mm	Influenza	22187	21795	0	0.997209	0	0	132756	61	1	0.002791	0.000459279	1	0.997209	0.999605	0.998605	0.998603	Inf	0.002791	Inf	331	41	0	Single
T12	equal	Influenza	77985	76793	5	0.999453	1.06237e-05	6.51059e-05	470639	42	0.999989	0.000546626	8.92324e-05	0.999935	0.999453	0.999914	0.999721	0.999694	94077.3	0.000546632	1.72104e+08	1150	33	0	Single
T12	all	Metapneumovirus	100548	100205	0	0.996589	0	0	601543	343	1	0.00341131	0.000569875	1	0.996589	0.999511	0.998294	0.998291	Inf	0.00341131	Inf	0	171	123	Double
T12	mm	Metapneumovirus	22224	21940	0	0.987221	0	0	132388	284	1	0.012779	0.00214062	1	0.987221	0.998163	0.993611	0.993569	Inf	0.012779	Inf	0	139	96	Double
T12	equal	Metapneumovirus	78324	78265	0	0.999247	0	0	469155	59	1	0.000753281	0.000125742	1	0.999247	0.999892	0.999623	0.999623	Inf	0.000753281	Inf	0	32	27	Double
T12	all	Metapneumovirus	100548	100308	2	0.997613	3.32478e-06	1.99382e-05	601541	240	0.999997	0.00238692	0.000398816	0.99998	0.997613	0.999655	0.998805	0.998795	300054	0.00238693	1.25707e+08	0	171	0	Single
T12	mm	Metapneumovirus	22224	22023	1	0.990956	7.55355e-06	4.5405e-05	132387	201	0.999992	0.00904428	0.00151597	0.999955	0.990956	0.998694	0.995474	0.995435	131191	0.00904434	1.45053e+07	0	139	0	Single
T12	equal	Metapneumovirus	78324	78285	1	0.999502	2.13149e-06	1.27737e-05	469154	39	0.999998	0.000497932	8.31214e-05	0.999987	0.999502	0.999927	0.99975	0.999745	468921	0.000497933	9.41736e+08	0	32	0	Single
T12	all	Rhinovirus	101952	100467	22	0.998916	3.65743e-05	0.000218929	601493	109	0.999963	0.00108376	0.000181183	0.999781	0.998916	0.999813	0.99944	0.999348	27312	0.0010838	2.52002e+07	1376	54	29	Double
T12	mm	Rhinovirus	22487	22077	6	0.995311	4.53066e-05	0.000271702	132425	104	0.999955	0.0046887	0.000784734	0.999728	0.995311	0.999289	0.997633	0.997515	21968.3	0.00468891	4.68517e+06	306	51	27	Double
T12	equal	Rhinovirus	79465	78390	16	0.999936	3.4109e-05	0.000204066	469068	5	0.999966	6.37796e-05	1.06593e-05	0.999796	0.999936	0.999962	0.999951	0.999866	29315.9	6.37818e-05	4.59628e+08	1070	3	2	Double
T12	all	Rhinovirus	101952	100495	87	0.999195	0.000144635	0.000864966	601428	81	0.999855	0.000805361	0.000134661	0.999135	0.999195	0.999761	0.999525	0.999165	6908.4	0.000805478	8.57677e+06	1376	54	0	Single
T12	mm	Rhinovirus	22487	22104	21	0.996529	0.000158573	0.000949153	132410	77	0.999841	0.00347144	0.000581189	0.999051	0.996529	0.999366	0.998185	0.997788	6284.35	0.00347199	1.81001e+06	306	51	0	Single
T12	equal	Rhinovirus	79465	78391	66	0.999949	0.0001407	0.000841225	469018	4	0.999859	5.10237e-05	8.52838e-06	0.999159	0.999949	0.999872	0.999904	0.999554	7106.97	5.10308e-05	1.39268e+08	1070	3	0	Single
T12	all	Sars_cov_2	100346	99994	0	0.997755	0	0	601872	225	1	0.00224508	0.000373694	1	0.997755	0.99968	0.998877	0.998876	Inf	0.00224508	Inf	127	82	129	Double
T12	mm	Sars_cov_2	22034	21812	0	0.991139	0	0	132605	195	1	0.00886082	0.00146837	1	0.991139	0.998739	0.99557	0.99555	Inf	0.00886082	Inf	27	67	114	Double
T12	equal	Sars_cov_2	78312	78182	0	0.999616	0	0	469267	30	1	0.000383573	6.39254e-05	1	0.999616	0.999945	0.999808	0.999808	Inf	0.000383573	Inf	100	15	15	Double
T12	all	Sars_cov_2	100346	100080	3	0.998613	4.98445e-06	2.99751e-05	601869	139	0.999995	0.00138696	0.000230894	0.99997	0.998613	0.999798	0.999304	0.999291	200346	0.00138697	144448560	127	82	0	Single
T12	mm	Sars_cov_2	22034	21889	1	0.994638	7.54119e-06	4.5683e-05	132604	118	0.999992	0.00536193	0.000889076	0.999954	0.994638	0.99923	0.997315	0.997289	131894	0.00536197	24598042	27	67	0	Single
T12	equal	Sars_cov_2	78312	78191	2	0.999731	4.26197e-06	2.55777e-05	469265	21	0.999996	0.000268501	4.47488e-05	0.999974	0.999731	0.999958	0.999864	0.999853	234571	0.000268502	8.73626e+08	100	15	0	Single
T12	all	Unrelated	100188	0	0	0	0	NA	601984	100107	1	1	0.142584	NA	0	0.857416	0.5	NA	NA	1	NA	81	367	176	Double
T12	mm	Unrelated	22055	0	0	0	0	NA	132571	22041	1	1	0.142557	NA	0	0.857443	0.5	NA	NA	1	NA	14	68	38	Double
T12	equal	Unrelated	78133	0	0	0	0	NA	469413	78066	1	1	0.142592	NA	0	0.857408	0.5	NA	NA	1	NA	67	299	138	Double
T12	all	Unrelated	100188	0	0	0	0	NA	601984	100107	1	1	0.142584	NA	0	0.857416	0.5	NA	NA	1	NA	81	367	0	Single
T12	mm	Unrelated	22055	0	0	0	0	NA	132571	22041	1	1	0.142557	NA	0	0.857443	0.5	NA	NA	1	NA	14	68	0	Single
T12	equal	Unrelated	78133	0	0	0	0	NA	469413	78066	1	1	0.142592	NA	0	0.857408	0.5	NA	NA	1	NA	67	299	0	Single
T13	all	Coronaviridae	102076	101641	37	0.998811	6.16326e-05	0.000363894	600295	121	0.999938	0.00118905	0.000201527	0.999636	0.998811	0.999775	0.999375	0.999223	16205.9	0.00118912	1.36285e+07	314	56	39	Double
T13	mm	Coronaviridae	22475	22291	13	0.994601	9.79078e-05	0.000582855	132765	121	0.999902	0.00539889	0.000910555	0.999417	0.994601	0.999137	0.997252	0.997003	10158.5	0.00539942	1.88141e+06	63	56	39	Double
T13	equal	Coronaviridae	79601	79350	24	1	5.1331e-05	0.000302366	467530	0	0.999949	0	0	0.999698	1	0.999956	0.999974	0.999849	19481.4	0	Inf	251	0	0	Double
T13	all	Coronaviridae	102076	101680	210	0.999194	0.000349806	0.00206105	600122	82	0.99965	0.000805802	0.00013662	0.997939	0.999194	0.999584	0.999422	0.998566	2856.42	0.000806084	3.54358e+06	314	56	0	Single
T13	mm	Coronaviridae	22475	22330	88	0.996341	0.00066276	0.00392542	132690	82	0.999337	0.00365875	0.0006176	0.996075	0.996341	0.998905	0.997839	0.996208	1503.32	0.00366118	410611	63	56	0	Single
T13	equal	Coronaviridae	79601	79350	122	1	0.000260932	0.00153513	467432	0	0.999739	0	0	0.998465	1	0.999777	0.99987	0.999232	3832.41	0	Inf	251	0	0	Single
T13	all	Human	100209	100172	99652	0.999631	0.165567	0.498699	502233	37	0.834433	0.000369228	7.36656e-05	0.501301	0.999631	0.858012	0.917032	0.66774	6.03764	0.00044249	13644.7	0	27	10	Double
T13	mm	Human	22256	22247	22076	0.999596	0.166067	0.498071	110858	9	0.833933	0.000404385	8.11783e-05	0.501929	0.999596	0.857691	0.916764	0.668289	6.01922	0.000484914	12413	0	8	1	Double
T13	equal	Human	77953	77925	77576	0.999641	0.165425	0.498878	391375	28	0.834575	0.000359191	7.15375e-05	0.501122	0.999641	0.858103	0.917108	0.667583	6.04288	0.000430387	14040.6	0	19	9	Double
T13	all	Human	100209	100172	99652	0.999631	0.165567	0.498699	502233	37	0.834433	0.000369228	7.36656e-05	0.501301	0.999631	0.858012	0.917032	0.66774	6.03764	0.00044249	13644.7	0	27	0	Single
T13	mm	Human	22256	22247	22076	0.999596	0.166067	0.498071	110858	9	0.833933	0.000404385	8.11783e-05	0.501929	0.999596	0.857691	0.916764	0.668289	6.01922	0.000484914	12413	0	8	0	Single
T13	equal	Human	77953	77925	77576	0.999641	0.165425	0.498878	391375	28	0.834575	0.000359191	7.15375e-05	0.501122	0.999641	0.858103	0.917108	0.667583	6.04288	0.000430387	14040.6	0	19	0	Single
T13	all	Influenza	100133	98508	2	0.99851	3.31434e-06	2.03025e-05	603437	147	0.999997	0.00149004	0.000243545	0.99998	0.99851	0.999788	0.999253	0.999244	301270	0.00149005	2.02188e+08	1478	73	46	Double
T13	mm	Influenza	22211	21797	2	0.995842	1.50035e-05	9.17473e-05	133300	91	0.999985	0.00415753	0.000682205	0.999908	0.995842	0.999401	0.997914	0.997871	66373.9	0.00415759	1.59645e+07	323	44	27	Double
T13	equal	Influenza	77922	76711	0	0.999271	0	0	470137	56	1	0.00072948	0.0001191	1	0.999271	0.999898	0.999635	0.999635	Inf	0.00072948	Inf	1155	29	19	Double
T13	all	Influenza	100133	98553	11	0.998966	1.82289e-05	0.000111603	603428	102	0.999982	0.00103391	0.000169006	0.999888	0.998966	0.999839	0.999474	0.999427	54801.4	0.00103392	5.30032e+07	1478	73	0	Single
T13	mm	Influenza	22211	21824	6	0.997076	4.50106e-05	0.000274851	133296	64	0.999955	0.00292398	0.000479904	0.999725	0.997076	0.999549	0.998516	0.998399	22152	0.00292411	7575656	323	44	0	Single
T13	equal	Influenza	77922	76729	5	0.999505	1.06352e-05	6.51602e-05	470132	38	0.999989	0.000495004	8.08218e-05	0.999935	0.999505	0.999921	0.999747	0.99972	93980.9	0.00049501	1.89857e+08	1155	29	0	Single
T13	all	Metapneumovirus	100548	100212	0	0.996658	0	0	601546	336	1	0.00334169	0.000558249	1	0.996658	0.999521	0.998329	0.998326	Inf	0.00334169	Inf	0	190	106	Double
T13	mm	Metapneumovirus	22185	21925	0	0.98828	0	0	133005	260	1	0.0117196	0.001951	1	0.98828	0.998325	0.99414	0.994106	Inf	0.0117196	Inf	0	145	75	Double
T13	equal	Metapneumovirus	78363	78287	0	0.99903	0	0	468541	76	1	0.000969845	0.000162179	1	0.99903	0.999861	0.999515	0.999515	Inf	0.000969845	Inf	0	45	31	Double
T13	all	Metapneumovirus	100548	100300	2	0.997534	3.32477e-06	1.99398e-05	601544	248	0.999997	0.00246648	0.000412103	0.99998	0.997534	0.999644	0.998765	0.998755	300031	0.00246649	1.21643e+08	0	190	0	Single
T13	mm	Metapneumovirus	22185	21991	0	0.991255	0	0	133005	194	1	0.00874465	0.00145647	1	0.991255	0.99875	0.995628	0.995608	Inf	0.00874465	Inf	0	145	0	Single
T13	equal	Metapneumovirus	78363	78309	2	0.999311	4.26857e-06	2.55392e-05	468539	54	0.999996	0.000689101	0.000115239	0.999974	0.999311	0.999898	0.999653	0.999643	234109	0.000689104	3.3973e+08	0	45	0	Single
T13	all	Rhinovirus	101950	100511	24	0.998847	3.99024e-05	0.000238723	601443	116	0.99996	0.00115277	0.000192832	0.999761	0.998847	0.999801	0.999404	0.999304	25032.2	0.00115282	2.1714e+07	1323	53	34	Double
T13	mm	Rhinovirus	22390	21975	5	0.994839	3.75655e-05	0.00022748	133096	114	0.999962	0.00516094	0.000855792	0.999773	0.994839	0.999233	0.997401	0.9973	26482.8	0.00516113	5.1312e+06	301	52	33	Double
T13	equal	Rhinovirus	79560	78536	19	0.999975	4.05666e-05	0.000241869	468347	2	0.999959	2.54654e-05	4.27032e-06	0.999758	0.999975	0.999962	0.999967	0.999866	24650.2	2.54664e-05	9.6795e+08	1022	1	1	Double
T13	all	Rhinovirus	101950	100545	79	0.999185	0.000131346	0.000785101	601388	82	0.999869	0.000814891	0.000136333	0.999215	0.999185	0.999771	0.999527	0.9992	7607.3	0.000814998	9.33414e+06	1323	53	0	Single
T13	mm	Rhinovirus	22390	22008	11	0.996333	8.2644e-05	0.000499569	133090	81	0.999917	0.00366698	0.000608241	0.9995	0.996333	0.999407	0.998125	0.997914	12055.7	0.00366729	3.28737e+06	301	52	0	Single
T13	equal	Rhinovirus	79560	78537	68	0.999987	0.000145186	0.000865085	468298	1	0.999855	1.27327e-05	2.13539e-06	0.999135	0.999987	0.999874	0.999921	0.999561	6887.65	1.27345e-05	5.40864e+08	1022	1	0	Single
T13	all	Sars_cov_2	100342	99958	0	0.997605	0	0	601896	240	1	0.00239526	0.000398581	1	0.997605	0.999658	0.998802	0.998801	Inf	0.00239526	Inf	144	86	134	Double
T13	mm	Sars_cov_2	22322	22075	0	0.990399	0	0	132901	214	1	0.00960115	0.00160763	1	0.990399	0.998621	0.995199	0.995176	Inf	0.00960115	Inf	33	68	126	Double
T13	equal	Sars_cov_2	78020	77883	0	0.999666	0	0	468995	26	1	0.000333723	5.54346e-05	1	0.999666	0.999952	0.999833	0.999833	Inf	0.000333723	Inf	111	18	8	Double
T13	all	Sars_cov_2	100342	100052	2	0.998543	3.32283e-06	1.99892e-05	601894	146	0.999997	0.00145711	0.000242509	0.99998	0.998543	0.999789	0.99927	0.999261	300509	0.00145712	2.06235e+08	144	86	0	Single
T13	mm	Sars_cov_2	22322	22165	0	0.994437	0	0	132901	124	1	0.00556328	0.000932156	1	0.994437	0.999201	0.997218	0.997211	Inf	0.00556328	Inf	33	68	0	Single
T13	equal	Sars_cov_2	78020	77887	2	0.999718	4.26444e-06	2.56776e-05	468993	22	0.999996	0.000282381	4.69068e-05	0.999974	0.999718	0.999956	0.999857	0.999846	234431	0.000282382	8.30192e+08	111	18	0	Single
T13	all	Unrelated	100175	0	0	0	0	NA	601999	100095	1	1	0.142566	NA	0	0.857434	0.5	NA	NA	1	NA	80	351	172	Double
T13	mm	Unrelated	22088	0	0	0	0	NA	133119	22071	1	1	0.142219	NA	0	0.857781	0.5	NA	NA	1	NA	17	71	39	Double
T13	equal	Unrelated	78087	0	0	0	0	NA	468880	78024	1	1	0.142665	NA	0	0.857335	0.5	NA	NA	1	NA	63	280	133	Double
T13	all	Unrelated	100175	0	0	0	0	NA	601999	100095	1	1	0.142566	NA	0	0.857434	0.5	NA	NA	1	NA	80	351	0	Single
T13	mm	Unrelated	22088	0	0	0	0	NA	133119	22071	1	1	0.142219	NA	0	0.857781	0.5	NA	NA	1	NA	17	71	0	Single
T13	equal	Unrelated	78087	0	0	0	0	NA	468880	78024	1	1	0.142665	NA	0	0.857335	0.5	NA	NA	1	NA	63	280	0	Single
T14	all	Coronaviridae	102076	101660	49	0.998929	8.16142e-05	0.000481767	600337	109	0.999918	0.00107105	0.000181532	0.999518	0.998929	0.999775	0.999424	0.999224	12239.7	0.00107114	1.14267e+07	307	50	40	Double
T14	mm	Coronaviridae	22749	22566	14	0.995193	0.000105079	0.000620018	133219	109	0.999895	0.00480706	0.000817533	0.99938	0.995193	0.999211	0.997544	0.997282	9470.9	0.00480756	1.97e+06	74	50	40	Double
T14	equal	Coronaviridae	79327	79094	35	1	7.49219e-05	0.000442316	467118	0	0.999925	0	0	0.999558	1	0.999936	0.999963	0.999779	13347.2	0	Inf	233	0	0	Double
T14	all	Coronaviridae	102076	101699	209	0.999312	0.000348109	0.00205087	600177	70	0.999652	0.000687832	0.000116619	0.997949	0.999312	0.999603	0.999482	0.99863	2870.68	0.000688072	4.17207e+06	307	50	0	Single
T14	mm	Coronaviridae	22749	22605	76	0.996913	0.000570429	0.00335082	133157	70	0.99943	0.0030871	0.000525419	0.996649	0.996913	0.999064	0.998171	0.996781	1747.65	0.00308886	565792	74	50	0	Single
T14	equal	Coronaviridae	79327	79094	133	1	0.000284703	0.00167872	467020	0	0.999715	0	0	0.998321	1	0.999757	0.999858	0.99916	3512.43	0	Inf	233	0	0	Single
T14	all	Human	100209	100181	99628	0.999721	0.16551	0.498616	502318	28	0.83449	0.000279416	5.57385e-05	0.501384	0.999721	0.858071	0.917105	0.667833	6.04025	0.000334834	18039.5	0	21	7	Double
T14	mm	Human	22245	22240	22181	0.999775	0.165947	0.499336	111482	5	0.834053	0.00022477	4.48483e-05	0.500664	0.999775	0.857698	0.916914	0.667207	6.02466	0.000269491	22355.7	0	3	2	Double
T14	equal	Human	77964	77941	77447	0.999705	0.165385	0.49841	390836	23	0.834615	0.000295008	5.88447e-05	0.50159	0.999705	0.858178	0.91716	0.668012	6.04471	0.000353466	17101.3	0	18	5	Double
T14	all	Human	100209	100181	99628	0.999721	0.16551	0.498616	502318	28	0.83449	0.000279416	5.57385e-05	0.501384	0.999721	0.858071	0.917105	0.667833	6.04025	0.000334834	18039.5	0	21	0	Single
T14	mm	Human	22245	22240	22181	0.999775	0.165947	0.499336	111482	5	0.834053	0.00022477	4.48483e-05	0.500664	0.999775	0.857698	0.916914	0.667207	6.02466	0.000269491	22355.7	0	3	0	Single
T14	equal	Human	77964	77941	77447	0.999705	0.165385	0.49841	390836	23	0.834615	0.000295008	5.88447e-05	0.50159	0.999705	0.858178	0.91716	0.668012	6.04471	0.000353466	17101.3	0	18	0	Single
T14	all	Influenza	100173	98541	1	0.99843	1.65711e-06	1.0148e-05	603458	155	0.999998	0.00157048	0.000256787	0.99999	0.99843	0.999778	0.999214	0.999209	602511	0.00157048	3.83647e+08	1477	72	48	Double
T14	mm	Influenza	22125	21695	0	0.99628	0	0	134132	81	1	0.00371969	0.000603518	1	0.99628	0.99948	0.99814	0.998137	Inf	0.00371969	Inf	349	31	27	Double
T14	equal	Influenza	78048	76846	1	0.999038	2.13071e-06	1.30129e-05	469326	74	0.999998	0.000962038	0.000157648	0.999987	0.999038	0.999863	0.999518	0.999512	468875	0.000962041	4.87376e+08	1128	41	21	Double
T14	all	Influenza	100173	98585	13	0.998875	2.15425e-05	0.000131849	603446	111	0.999978	0.00112467	0.00018391	0.999868	0.998875	0.999823	0.999427	0.999371	46367.7	0.00112469	4.12271e+07	1477	72	0	Single
T14	mm	Influenza	22125	21719	5	0.997382	3.72767e-05	0.00023016	134127	57	0.999963	0.00261756	0.00042479	0.99977	0.997382	0.999602	0.998673	0.998575	26756.2	0.00261766	1.02214e+07	349	31	0	Single
T14	equal	Influenza	78048	76866	8	0.999298	1.70457e-05	0.000104066	469319	54	0.999983	0.000702028	0.000115047	0.999896	0.999298	0.999886	0.99964	0.999597	58624.7	0.00070204	8.35062e+07	1128	41	0	Single
T14	all	Metapneumovirus	100548	100182	0	0.99636	0	0	601607	366	1	0.00364005	0.000608001	1	0.99636	0.999479	0.99818	0.998177	Inf	0.00364005	Inf	0	199	121	Double
T14	mm	Metapneumovirus	22470	22178	0	0.987005	0	0	133438	292	1	0.0129951	0.0021835	1	0.987005	0.998127	0.993502	0.99346	Inf	0.0129951	Inf	0	152	94	Double
T14	equal	Metapneumovirus	78078	78004	0	0.999052	0	0	468169	74	1	0.00094777	0.000158038	1	0.999052	0.999865	0.999526	0.999526	Inf	0.00094777	Inf	0	47	27	Double
T14	all	Metapneumovirus	100548	100288	0	0.997414	0	0	601607	260	1	0.00258583	0.000431989	1	0.997414	0.99963	0.998707	0.998705	Inf	0.00258583	Inf	0	199	0	Single
T14	mm	Metapneumovirus	22470	22265	0	0.990877	0	0	133438	205	1	0.00912328	0.00153394	1	0.990877	0.998685	0.995438	0.995417	Inf	0.00912328	Inf	0	152	0	Single
T14	equal	Metapneumovirus	78078	78023	0	0.999296	0	0	468169	55	1	0.000704424	0.000117465	1	0.999296	0.999899	0.999648	0.999648	Inf	0.000704424	Inf	0	47	0	Single
T14	all	Rhinovirus	101950	100511	19	0.998907	3.15859e-05	0.000188998	601515	110	0.999968	0.00109321	0.000182838	0.999811	0.998907	0.999816	0.999438	0.999359	31625.1	0.00109325	2.89277e+07	1329	58	35	Double
T14	mm	Rhinovirus	22773	22352	2	0.99528	1.49869e-05	8.94694e-05	133448	106	0.999985	0.00471992	0.000793686	0.999911	0.99528	0.999307	0.997633	0.99759	66410.1	0.00471999	1.407e+07	315	55	34	Double
T14	equal	Rhinovirus	79177	78159	17	0.999949	3.63183e-05	0.000217458	468067	4	0.999964	5.11751e-05	8.54571e-06	0.999783	0.999949	0.999962	0.999956	0.999866	27532.9	5.1177e-05	5.37995e+08	1014	3	1	Double
T14	all	Rhinovirus	101950	100545	79	0.999245	0.000131331	0.000785101	601455	76	0.999869	0.00075531	0.000126344	0.999215	0.999245	0.999779	0.999557	0.99923	7608.6	0.000755409	1.00722e+07	1329	58	0	Single
T14	mm	Rhinovirus	22773	22385	20	0.996749	0.000149869	0.000892658	133430	73	0.99985	0.00325051	0.000546804	0.999107	0.996749	0.999403	0.9983	0.997927	6650.81	0.003251	2.04577e+06	315	55	0	Single
T14	equal	Rhinovirus	79177	78160	59	0.999962	0.000126046	0.000754292	468025	3	0.999874	3.83813e-05	6.40987e-06	0.999246	0.999962	0.999886	0.999918	0.999604	7933.32	3.83862e-05	2.06671e+08	1014	3	0	Single
T14	all	Sars_cov_2	100345	99996	1	0.997835	1.66129e-06	1.00003e-05	601941	217	0.999998	0.00216539	0.000360371	0.99999	0.997835	0.99969	0.998916	0.998911	600639	0.00216539	2.77381e+08	132	85	118	Double
T14	mm	Sars_cov_2	22144	21911	0	0.99091	0	0	133796	201	1	0.00909009	0.00150003	1	0.99091	0.998711	0.995455	0.995434	Inf	0.00909009	Inf	32	78	109	Double
T14	equal	Sars_cov_2	78201	78085	1	0.999795	2.13609e-06	1.28064e-05	468145	16	0.999998	0.000204863	3.41763e-05	0.999987	0.999795	0.999969	0.999897	0.999891	468050	0.000204863	2.28469e+09	100	7	9	Double
T14	all	Sars_cov_2	100345	100071	4	0.998583	6.64516e-06	3.997e-05	601938	142	0.999993	0.00141698	0.000235849	0.99996	0.998583	0.999792	0.999288	0.999271	150272	0.00141699	1.0605e+08	132	85	0	Single
T14	mm	Sars_cov_2	22144	21981	2	0.994076	1.49481e-05	9.09794e-05	133794	131	0.999985	0.00592438	0.000978159	0.999909	0.994076	0.999147	0.99703	0.996984	66501.7	0.00592447	1.12249e+07	32	78	0	Single
T14	equal	Sars_cov_2	78201	78090	2	0.999859	4.27217e-06	2.56108e-05	468144	11	0.999996	0.000140843	2.34965e-05	0.999974	0.999859	0.999976	0.999927	0.999917	234040	0.000140844	1.6617e+09	100	7	0	Single
T14	all	Unrelated	100185	0	0	0	0	NA	602056	100099	1	1	0.14256	NA	0	0.85744	0.5	NA	NA	1	NA	86	368	164	Double
T14	mm	Unrelated	22195	0	0	0	0	NA	133736	22172	1	1	0.142212	NA	0	0.857788	0.5	NA	NA	1	NA	23	60	34	Double
T14	equal	Unrelated	77990	0	0	0	0	NA	468320	77927	1	1	0.142659	NA	0	0.857341	0.5	NA	NA	1	NA	63	308	130	Double
T14	all	Unrelated	100185	0	0	0	0	NA	602056	100099	1	1	0.14256	NA	0	0.85744	0.5	NA	NA	1	NA	86	368	0	Single
T14	mm	Unrelated	22195	0	0	0	0	NA	133736	22172	1	1	0.142212	NA	0	0.857788	0.5	NA	NA	1	NA	23	60	0	Single
T14	equal	Unrelated	77990	0	0	0	0	NA	468320	77927	1	1	0.142659	NA	0	0.857341	0.5	NA	NA	1	NA	63	308	0	Single
T15	all	Coronaviridae	102076	101631	56	0.998948	9.32604e-05	0.00055071	600413	107	0.999907	0.00105172	0.000178179	0.999449	0.998948	0.999768	0.999428	0.999199	10711.4	0.00105182	1.01837e+07	338	56	35	Double
T15	mm	Coronaviridae	22597	22418	14	0.99525	0.000105583	0.000624108	132583	107	0.999894	0.00475028	0.000806391	0.999376	0.99525	0.99922	0.997572	0.997309	9426.22	0.00475078	1.98414e+06	72	56	35	Double
T15	equal	Coronaviridae	79479	79213	42	1	8.97681e-05	0.000529935	467830	0	0.99991	0	0	0.99947	1	0.999923	0.999955	0.999735	11139.8	0	Inf	266	0	0	Double
T15	all	Coronaviridae	102076	101665	226	0.999282	0.000376372	0.00221806	600243	73	0.999624	0.000717529	0.000121603	0.997782	0.999282	0.999574	0.999453	0.998532	2655.04	0.0007178	3.69885e+06	338	56	0	Single
T15	mm	Coronaviridae	22597	22452	86	0.996759	0.000648582	0.00381578	132511	73	0.999351	0.00324084	0.000550594	0.996184	0.996759	0.998975	0.998055	0.996472	1536.83	0.00324295	473899	72	56	0	Single
T15	equal	Coronaviridae	79479	79213	140	1	0.000299227	0.00176427	467732	0	0.999701	0	0	0.998236	1	0.999744	0.99985	0.999117	3341.94	0	Inf	266	0	0	Single
T15	all	Human	100209	100181	99649	0.999721	0.16553	0.498669	502349	28	0.83447	0.000279416	5.5735e-05	0.501331	0.999721	0.858052	0.917095	0.667787	6.0395	0.000334843	18036.8	0	26	2	Double
T15	mm	Human	22185	22183	22208	0.99991	0.167057	0.500282	110729	2	0.832943	9.0151e-05	1.80618e-05	0.499718	0.99991	0.856822	0.916427	0.666396	5.98546	0.000108232	55302.2	0	2	0	Double
T15	equal	Human	78024	77998	77441	0.999667	0.165098	0.498208	391620	26	0.834902	0.000333231	6.63865e-05	0.501792	0.999667	0.8584	0.917284	0.668183	6.05499	0.000399126	15170.6	0	24	2	Double
T15	all	Human	100209	100181	99649	0.999721	0.16553	0.498669	502349	28	0.83447	0.000279416	5.5735e-05	0.501331	0.999721	0.858052	0.917095	0.667787	6.0395	0.000334843	18036.8	0	26	0	Single
T15	mm	Human	22185	22183	22208	0.99991	0.167057	0.500282	110729	2	0.832943	9.0151e-05	1.80618e-05	0.499718	0.99991	0.856822	0.916427	0.666396	5.98546	0.000108232	55302.2	0	2	0	Single
T15	equal	Human	78024	77998	77441	0.999667	0.165098	0.498208	391620	26	0.834902	0.000333231	6.63865e-05	0.501792	0.999667	0.8584	0.917284	0.668183	6.05499	0.000399126	15170.6	0	24	0	Single
T15	all	Influenza	100194	98556	1	0.998592	1.65697e-06	1.01464e-05	603511	139	0.999998	0.00140838	0.000230266	0.99999	0.998592	0.999801	0.999295	0.99929	602662	0.00140838	4.27911e+08	1499	62	49	Double
T15	mm	Influenza	22096	21655	0	0.995907	0	0	133378	89	1	0.00409308	0.000666832	1	0.995907	0.999426	0.997953	0.997949	Inf	0.00409308	Inf	352	36	32	Double
T15	equal	Influenza	78098	76901	1	0.99935	2.12705e-06	1.30036e-05	470133	50	0.999998	0.000649764	0.000106342	0.999987	0.99935	0.999907	0.999674	0.999669	469829	0.000649766	7.23074e+08	1147	26	17	Double
T15	all	Influenza	100194	98604	15	0.999078	2.48545e-05	0.000152101	603497	91	0.999975	0.000922033	0.000150765	0.999848	0.999078	0.999849	0.999527	0.999463	40197	0.000922055	4.3595e+07	1499	62	0	Single
T15	mm	Influenza	22096	21687	6	0.997379	4.49849e-05	0.000276587	133372	57	0.999955	0.00262141	0.000427193	0.999723	0.997379	0.999594	0.998667	0.99855	22171.4	0.00262153	8.45742e+06	352	36	0	Single
T15	equal	Influenza	78098	76917	9	0.999558	1.91435e-05	0.000116996	470125	34	0.999981	0.00044184	7.2316e-05	0.999883	0.999558	0.999921	0.99977	0.999721	52214	0.000441848	1.18172e+08	1147	26	0	Single
T15	all	Metapneumovirus	100548	100179	0	0.99633	0	0	601659	369	1	0.00366989	0.000612928	1	0.99633	0.999475	0.998165	0.998162	Inf	0.00366989	Inf	0	185	140	Double
T15	mm	Metapneumovirus	22192	21890	0	0.986391	0	0	132930	302	1	0.0136085	0.00226672	1	0.986391	0.998053	0.993196	0.993149	Inf	0.0136085	Inf	0	148	110	Double
T15	equal	Metapneumovirus	78356	78289	0	0.999145	0	0	468729	67	1	0.000855072	0.000142919	1	0.999145	0.999878	0.999572	0.999572	Inf	0.000855072	Inf	0	37	30	Double
T15	all	Metapneumovirus	100548	100288	1	0.997414	1.66207e-06	9.97118e-06	601658	260	0.999998	0.00258583	0.000431953	0.99999	0.997414	0.999628	0.998706	0.9987	600103	0.00258583	2.32073e+08	0	185	0	Single
T15	mm	Metapneumovirus	22192	21982	0	0.990537	0	0	132930	210	1	0.00946287	0.00157729	1	0.990537	0.998646	0.995269	0.995246	Inf	0.00946287	Inf	0	148	0	Single
T15	equal	Metapneumovirus	78356	78306	1	0.999362	2.13343e-06	1.27703e-05	468728	50	0.999998	0.000638113	0.00010666	0.999987	0.999362	0.999907	0.99968	0.999674	468430	0.000638115	7.34084e+08	0	37	0	Single
T15	all	Rhinovirus	101949	100534	21	0.998709	3.49102e-05	0.000208841	601522	130	0.999965	0.00129142	0.000216072	0.999791	0.998709	0.999785	0.999337	0.99925	28607.9	0.00129147	2.21514e+07	1285	63	42	Double
T15	mm	Rhinovirus	22529	22112	7	0.994513	5.26759e-05	0.00031647	132881	122	0.999947	0.00548709	0.000917273	0.999684	0.994513	0.999168	0.99723	0.997092	18879.8	0.00548738	3.44059e+06	295	60	38	Double
T15	equal	Rhinovirus	79420	78422	14	0.999898	2.98727e-05	0.000178489	468641	8	0.99997	0.000102002	1.70703e-05	0.999822	0.999898	0.99996	0.999934	0.99986	33471.9	0.000102005	3.28141e+08	990	3	4	Double
T15	all	Rhinovirus	101949	100572	77	0.999086	0.000128004	0.000765035	601466	92	0.999872	0.000913931	0.000152936	0.999235	0.999086	0.999759	0.999479	0.999161	7805.11	0.000914048	8.53905e+06	1285	63	0	Single
T15	mm	Rhinovirus	22529	22149	19	0.996177	0.000142978	0.000857091	132869	85	0.999857	0.00382297	0.000639319	0.999143	0.996177	0.99933	0.998017	0.997658	6967.37	0.00382352	1.82224e+06	295	60	0	Single
T15	equal	Rhinovirus	79420	78423	58	0.999911	0.000123758	0.000739032	468597	7	0.999876	8.92516e-05	1.4938e-05	0.999261	0.999911	0.999881	0.999893	0.999586	8079.54	8.92626e-05	9.05142e+07	990	3	0	Single
T15	all	Sars_cov_2	100345	100051	0	0.998055	0	0	601961	195	1	0.00194521	0.000323836	1	0.998055	0.999722	0.999027	0.999026	Inf	0.00194521	Inf	99	72	105	Double
T15	mm	Sars_cov_2	22047	21850	0	0.992054	0	0	133097	175	1	0.00794552	0.0013131	1	0.992054	0.998872	0.996027	0.996011	Inf	0.00794552	Inf	22	59	98	Double
T15	equal	Sars_cov_2	78298	78201	0	0.999744	0	0	468864	20	1	0.000255686	4.26545e-05	1	0.999744	0.999963	0.999872	0.999872	Inf	0.000255686	Inf	77	13	7	Double
T15	all	Sars_cov_2	100345	100124	0	0.998783	0	0	601961	122	1	0.00121701	0.00020263	1	0.998783	0.999826	0.999391	0.999391	Inf	0.00121701	Inf	99	72	0	Single
T15	mm	Sars_cov_2	22047	21917	0	0.995096	0	0	133097	108	1	0.00490352	0.00081078	1	0.995096	0.999304	0.997548	0.997542	Inf	0.00490352	Inf	22	59	0	Single
T15	equal	Sars_cov_2	78298	78207	0	0.999821	0	0	468864	14	1	0.00017898	2.98585e-05	1	0.999821	0.999974	0.999911	0.999911	Inf	0.00017898	Inf	77	13	0	Single
T15	all	Unrelated	100191	0	0	0	0	NA	602100	100107	1	1	0.142561	NA	0	0.857439	0.5	NA	NA	1	NA	84	341	170	Double
T15	mm	Unrelated	22233	0	0	0	0	NA	132905	22217	1	1	0.143223	NA	0	0.856777	0.5	NA	NA	1	NA	16	72	39	Double
T15	equal	Unrelated	77958	0	0	0	0	NA	469195	77890	1	1	0.142373	NA	0	0.857627	0.5	NA	NA	1	NA	68	269	131	Double
T15	all	Unrelated	100191	0	0	0	0	NA	602100	100107	1	1	0.142561	NA	0	0.857439	0.5	NA	NA	1	NA	84	341	0	Single
T15	mm	Unrelated	22233	0	0	0	0	NA	132905	22217	1	1	0.143223	NA	0	0.856777	0.5	NA	NA	1	NA	16	72	0	Single
T15	equal	Unrelated	77958	0	0	0	0	NA	469195	77890	1	1	0.142373	NA	0	0.857627	0.5	NA	NA	1	NA	68	269	0	Single
T16	all	Coronaviridae	102076	101606	43	0.998771	7.16397e-05	0.000423024	600183	125	0.999928	0.00122873	0.000208226	0.999577	0.998771	0.999761	0.99935	0.999174	13941.6	0.00122882	1.13455e+07	345	58	36	Double
T16	mm	Coronaviridae	22481	22280	17	0.994421	0.000127226	0.000762434	133604	125	0.999873	0.00557911	0.000934726	0.999238	0.994421	0.99909	0.997147	0.996823	7816.21	0.00557982	1.4008e+06	76	58	36	Double
T16	equal	Coronaviridae	79595	79326	26	1	5.57216e-05	0.000327654	466579	0	0.999944	0	0	0.999672	1	0.999952	0.999972	0.999836	17946.3	0	Inf	269	0	0	Double
T16	all	Coronaviridae	102076	101641	231	0.999115	0.000384855	0.00226755	599995	90	0.999615	0.000884686	0.000149979	0.997732	0.999115	0.999543	0.999365	0.998423	2596.08	0.000885027	2.93334e+06	345	58	0	Single
T16	mm	Coronaviridae	22481	22315	105	0.995983	0.000785805	0.00468332	133516	90	0.999214	0.00401696	0.000673622	0.995317	0.995983	0.99875	0.997599	0.99565	1267.47	0.00402012	315281	76	58	0	Single
T16	equal	Coronaviridae	79595	79326	126	1	0.000270036	0.00158586	466479	0	0.99973	0	0	0.998414	1	0.999769	0.999865	0.999206	3703.21	0	Inf	269	0	0	Single
T16	all	Human	100209	100167	99590	0.999581	0.165501	0.498556	502158	42	0.834499	0.000419124	8.3632e-05	0.501444	0.999581	0.858065	0.91704	0.667856	6.03972	0.000502246	12025.4	0	29	13	Double
T16	mm	Human	22174	22165	22312	0.999594	0.166692	0.501653	111540	9	0.833308	0.000405881	8.0682e-05	0.498347	0.999594	0.856941	0.916451	0.665106	5.99667	0.000487071	12311.7	0	7	2	Double
T16	equal	Human	78035	78002	77278	0.999577	0.165161	0.497669	390618	33	0.834839	0.000422887	8.44744e-05	0.502331	0.999577	0.858387	0.917208	0.668641	6.05215	0.000506549	11947.8	0	22	11	Double
T16	all	Human	100209	100167	99590	0.999581	0.165501	0.498556	502158	42	0.834499	0.000419124	8.3632e-05	0.501444	0.999581	0.858065	0.91704	0.667856	6.03972	0.000502246	12025.4	0	29	0	Single
T16	mm	Human	22174	22165	22312	0.999594	0.166692	0.501653	111540	9	0.833308	0.000405881	8.0682e-05	0.498347	0.999594	0.856941	0.916451	0.665106	5.99667	0.000487071	12311.7	0	7	0	Single
T16	equal	Human	78035	78002	77278	0.999577	0.165161	0.497669	390618	33	0.834839	0.000422887	8.44744e-05	0.502331	0.999577	0.858387	0.917208	0.668641	6.05215	0.000506549	11947.8	0	22	0	Single
T16	all	Influenza	100152	98448	0	0.998246	0	0	603336	173	1	0.00175419	0.000286657	1	0.998246	0.999754	0.999123	0.999122	Inf	0.00175419	Inf	1531	87	60	Double
T16	mm	Influenza	22249	21805	0	0.995026	0	0	134112	109	1	0.00497399	0.000812093	1	0.995026	0.999301	0.997513	0.997507	Inf	0.00497399	Inf	335	54	38	Double
T16	equal	Influenza	77903	76643	0	0.999166	0	0	469224	64	1	0.000834344	0.000136377	1	0.999166	0.999883	0.999583	0.999583	Inf	0.000834344	Inf	1196	33	22	Double
T16	all	Influenza	100152	98506	16	0.998834	2.65192e-05	0.0001624	603320	115	0.999973	0.00116608	0.000190576	0.999838	0.998834	0.999813	0.999404	0.999336	37664.5	0.00116611	3.22993e+07	1531	87	0	Single
T16	mm	Influenza	22249	21841	1	0.996669	7.45645e-06	4.57834e-05	134111	73	0.999993	0.0033312	0.000544029	0.999954	0.996669	0.999526	0.998331	0.998309	133665	0.00333123	4.01249e+07	335	54	0	Single
T16	equal	Influenza	77903	76665	15	0.999452	3.19677e-05	0.000195618	469209	42	0.999968	0.000547538	8.95043e-05	0.999804	0.999452	0.999896	0.99971	0.999628	31264.5	0.000547556	5.70983e+07	1196	33	0	Single
T16	all	Metapneumovirus	100548	100212	0	0.996658	0	0	601409	336	1	0.00334169	0.000558376	1	0.996658	0.999521	0.998329	0.998326	Inf	0.00334169	Inf	0	181	118	Double
T16	mm	Metapneumovirus	22365	22103	0	0.988285	0	0	133661	262	1	0.0117147	0.00195635	1	0.988285	0.998321	0.994143	0.994108	Inf	0.0117147	Inf	0	140	85	Double
T16	equal	Metapneumovirus	78183	78109	0	0.999054	0	0	467748	74	1	0.000946497	0.00015818	1	0.999054	0.999864	0.999527	0.999527	Inf	0.000946497	Inf	0	41	33	Double
T16	all	Metapneumovirus	100548	100312	2	0.997653	3.32552e-06	1.99374e-05	601407	236	0.999997	0.00234714	0.000392259	0.99998	0.997653	0.999661	0.998825	0.998815	299999	0.00234715	1.27814e+08	0	181	0	Single
T16	mm	Metapneumovirus	22365	22179	0	0.991683	0	0	133661	186	1	0.00831657	0.00138965	1	0.991683	0.998808	0.995842	0.995824	Inf	0.00831657	Inf	0	140	0	Single
T16	equal	Metapneumovirus	78183	78133	2	0.99936	4.27581e-06	2.55967e-05	467746	50	0.999996	0.000639525	0.000106884	0.999974	0.99936	0.999905	0.999678	0.999667	233724	0.000639528	3.65464e+08	0	41	0	Single
T16	all	Rhinovirus	101949	100424	21	0.998727	3.49182e-05	0.00020907	601384	128	0.999965	0.00127297	0.000212797	0.999791	0.998727	0.999788	0.999346	0.999259	28601.9	0.00127302	2.24678e+07	1397	68	40	Double
T16	mm	Rhinovirus	22847	22419	4	0.994676	2.99655e-05	0.000178388	133483	120	0.99997	0.0053241	0.000898183	0.999822	0.994676	0.999205	0.997323	0.997242	33194.1	0.00532426	6.23449e+06	308	66	35	Double
T16	equal	Rhinovirus	79102	78005	17	0.999897	3.63312e-05	0.000217887	467901	8	0.999964	0.000102547	1.70973e-05	0.999782	0.999897	0.999954	0.999931	0.99984	27521.8	0.000102551	2.68372e+08	1089	2	5	Double
T16	all	Rhinovirus	101949	100460	74	0.999085	0.000123045	0.000736069	601331	92	0.999877	0.000914949	0.000152971	0.999264	0.999085	0.999764	0.999481	0.999174	8119.66	0.000915062	8.87334e+06	1397	68	0	Single
T16	mm	Rhinovirus	22847	22451	16	0.996096	0.000119862	0.000712156	133471	88	0.99988	0.00390434	0.000658885	0.999288	0.996096	0.999333	0.997988	0.997689	8310.36	0.00390481	2.12824e+06	308	66	0	Single
T16	equal	Rhinovirus	79102	78009	58	0.999949	0.000123953	0.000742952	467860	4	0.999876	5.12735e-05	8.54949e-06	0.999257	0.999949	0.999886	0.999912	0.999603	8067.14	5.12799e-05	1.57316e+08	1089	2	0	Single
T16	all	Sars_cov_2	100337	99983	1	0.997804	1.66181e-06	1.00016e-05	601753	220	0.999998	0.00219554	0.000365465	0.99999	0.997804	0.999685	0.998901	0.998896	600433	0.00219555	2.73478e+08	134	81	125	Double
T16	mm	Sars_cov_2	22317	22098	1	0.991297	7.47753e-06	4.52509e-05	133733	194	0.999993	0.00870267	0.00144855	0.999955	0.991297	0.99875	0.995645	0.995607	132570	0.00870274	1.52332e+07	25	63	117	Double
T16	equal	Sars_cov_2	78020	77885	0	0.999666	0	0	468020	26	1	0.000333714	5.55501e-05	1	0.999666	0.999952	0.999833	0.999833	Inf	0.000333714	Inf	109	18	8	Double
T16	all	Sars_cov_2	100337	100062	3	0.998593	4.98543e-06	2.99805e-05	601751	141	0.999995	0.00140714	0.000234261	0.99997	0.998593	0.999795	0.999294	0.999281	200302	0.00140715	1.42346e+08	134	81	0	Single
T16	mm	Sars_cov_2	22317	22170	3	0.994527	2.24326e-05	0.0001353	133731	122	0.999978	0.00547282	0.000911448	0.999865	0.994527	0.999199	0.997252	0.997189	44334	0.00547294	8.10059e+06	25	63	0	Single
T16	equal	Sars_cov_2	78020	77892	0	0.999756	0	0	468020	19	1	0.000243868	4.05949e-05	1	0.999756	0.999965	0.999878	0.999878	Inf	0.000243868	Inf	109	18	0	Single
T16	all	Unrelated	100181	0	0	0	0	NA	601864	100093	1	1	0.142591	NA	0	0.857409	0.5	NA	NA	1	NA	88	389	177	Double
T16	mm	Unrelated	22357	0	0	0	0	NA	133689	22337	1	1	0.143162	NA	0	0.856838	0.5	NA	NA	1	NA	20	80	41	Double
T16	equal	Unrelated	77824	0	0	0	0	NA	468175	77756	1	1	0.142428	NA	0	0.857572	0.5	NA	NA	1	NA	68	309	136	Double
T16	all	Unrelated	100181	0	0	0	0	NA	601864	100093	1	1	0.142591	NA	0	0.857409	0.5	NA	NA	1	NA	88	389	0	Single
T16	mm	Unrelated	22357	0	0	0	0	NA	133689	22337	1	1	0.143162	NA	0	0.856838	0.5	NA	NA	1	NA	20	80	0	Single
T16	equal	Unrelated	77824	0	0	0	0	NA	468175	77756	1	1	0.142428	NA	0	0.857572	0.5	NA	NA	1	NA	68	309	0	Single
T17	all	Coronaviridae	102076	101618	48	0.998811	7.9942e-05	0.000472134	600387	121	0.99992	0.00118932	0.000201496	0.999528	0.998811	0.999759	0.999365	0.999169	12494.2	0.00118941	1.05045e+07	337	55	26	Double
T17	mm	Coronaviridae	22624	22426	8	0.994633	6.01495e-05	0.000356602	132994	121	0.99994	0.00536657	0.000908988	0.999643	0.994633	0.999171	0.997287	0.997132	16536	0.00536689	3.08112e+06	77	55	26	Double
T17	equal	Coronaviridae	79452	79192	40	1	8.55738e-05	0.000504847	467393	0	0.999914	0	0	0.999495	1	0.999927	0.999957	0.999748	11685.8	0	Inf	260	0	0	Double
T17	all	Coronaviridae	102076	101644	220	0.999066	0.000366401	0.00215974	600215	95	0.999634	0.000933762	0.000158252	0.99784	0.999066	0.999551	0.99935	0.998453	2726.7	0.000934104	2.91906e+06	337	55	0	Single
T17	mm	Coronaviridae	22624	22452	80	0.995787	0.000601495	0.00355051	132922	95	0.999399	0.00421342	0.000714194	0.996449	0.995787	0.998875	0.997593	0.996118	1655.52	0.00421596	392680	77	55	0	Single
T17	equal	Coronaviridae	79452	79192	140	1	0.000299508	0.00176474	467293	0	0.9997	0	0	0.998235	1	0.999744	0.99985	0.999117	3338.81	0	Inf	260	0	0	Single
T17	all	Human	100209	100179	99629	0.999701	0.165506	0.498624	502336	30	0.834494	0.000299374	5.97174e-05	0.501376	0.999701	0.858071	0.917097	0.667822	6.04026	0.00035875	16837	0	27	3	Double
T17	mm	Human	22127	22118	22230	0.999593	0.166614	0.501263	111192	9	0.833386	0.000406743	8.09345e-05	0.498737	0.999593	0.857029	0.91649	0.665453	5.99945	0.000488061	12292.4	0	9	0	Double
T17	equal	Human	78082	78061	77399	0.999731	0.165191	0.497871	391144	21	0.834809	0.000268948	5.36858e-05	0.502129	0.999731	0.858367	0.91727	0.668496	6.05198	0.000322167	18785.2	0	18	3	Double
T17	all	Human	100209	100179	99629	0.999701	0.165506	0.498624	502336	30	0.834494	0.000299374	5.97174e-05	0.501376	0.999701	0.858071	0.917097	0.667822	6.04026	0.00035875	16837	0	27	0	Single
T17	mm	Human	22127	22118	22230	0.999593	0.166614	0.501263	111192	9	0.833386	0.000406743	8.09345e-05	0.498737	0.999593	0.857029	0.91649	0.665453	5.99945	0.000488061	12292.4	0	9	0	Single
T17	equal	Human	78082	78061	77399	0.999731	0.165191	0.497871	391144	21	0.834809	0.000268948	5.36858e-05	0.502129	0.999731	0.858367	0.91727	0.668496	6.05198	0.000322167	18785.2	0	18	0	Single
T17	all	Influenza	100240	98635	1	0.998209	1.65738e-06	1.01383e-05	603361	177	0.999998	0.00179128	0.000293271	0.99999	0.998209	0.999747	0.999104	0.999098	602281	0.00179128	3.36229e+08	1428	72	66	Double
T17	mm	Influenza	22168	21756	1	0.995288	7.47999e-06	4.59622e-05	133689	103	0.999993	0.00471202	0.000769852	0.999954	0.995288	0.999331	0.99764	0.997616	133060	0.00471205	2.82382e+07	309	39	38	Double
T17	equal	Influenza	78072	76879	0	0.999038	0	0	469672	74	1	0.000961626	0.000157532	1	0.999038	0.999865	0.999519	0.999519	Inf	0.000961626	Inf	1119	33	28	Double
T17	all	Influenza	100240	98696	12	0.998826	1.98886e-05	0.000121571	603350	116	0.99998	0.00117395	0.000192223	0.999878	0.998826	0.999818	0.999403	0.999352	50221.1	0.00117397	4.27789e+07	1428	72	0	Single
T17	mm	Influenza	22168	21790	3	0.996843	2.244e-05	0.000137659	133687	69	0.999978	0.00315659	0.000515865	0.999862	0.996843	0.999537	0.99841	0.998351	44422.7	0.00315667	1.40727e+07	309	39	0	Single
T17	equal	Influenza	78072	76906	9	0.999389	1.91623e-05	0.000117012	469663	47	0.999981	0.000610762	0.000100062	0.999883	0.999389	0.999898	0.999685	0.999636	52153.9	0.000610774	8.53898e+07	1119	33	0	Single
T17	all	Metapneumovirus	100548	100228	0	0.996817	0	0	601626	320	1	0.00318256	0.000531609	1	0.996817	0.999544	0.998409	0.998406	Inf	0.00318256	Inf	0	179	100	Double
T17	mm	Metapneumovirus	22224	21959	0	0.988076	0	0	133325	265	1	0.011924	0.00198368	1	0.988076	0.998296	0.994038	0.994002	Inf	0.011924	Inf	0	144	80	Double
T17	equal	Metapneumovirus	78324	78269	0	0.999298	0	0	468301	55	1	0.000702211	0.000117432	1	0.999298	0.999899	0.999649	0.999649	Inf	0.000702211	Inf	0	35	20	Double
T17	all	Metapneumovirus	100548	100310	0	0.997633	0	0	601626	238	1	0.00236703	0.000395438	1	0.997633	0.999661	0.998816	0.998815	Inf	0.00236703	Inf	0	179	0	Single
T17	mm	Metapneumovirus	22224	22030	0	0.991271	0	0	133325	194	1	0.0087293	0.00145298	1	0.991271	0.998753	0.995635	0.995616	Inf	0.0087293	Inf	0	144	0	Single
T17	equal	Metapneumovirus	78324	78280	0	0.999438	0	0	468301	44	1	0.000561769	9.39478e-05	1	0.999438	0.99992	0.999719	0.999719	Inf	0.000561769	Inf	0	35	0	Single
T17	all	Rhinovirus	101949	100443	19	0.998866	3.15816e-05	0.000189126	601598	114	0.999968	0.00113369	0.000189459	0.999811	0.998866	0.999811	0.999417	0.999338	31628.2	0.00113372	2.78976e+07	1392	49	41	Double
T17	mm	Rhinovirus	22593	22164	3	0.995196	2.25093e-05	0.000135336	133275	107	0.999977	0.00480445	0.000802207	0.999865	0.995196	0.999293	0.997587	0.997525	44212.6	0.00480456	9.2022e+06	322	44	39	Double
T17	equal	Rhinovirus	79356	78279	16	0.999911	3.41633e-05	0.000204355	468323	7	0.999966	8.94157e-05	1.49467e-05	0.999796	0.999911	0.999958	0.999938	0.999853	29268.6	8.94188e-05	3.2732e+08	1070	5	2	Double
T17	all	Rhinovirus	101949	100480	81	0.999234	0.000134637	0.000805481	601536	77	0.999865	0.000765735	0.000127989	0.999195	0.999234	0.999775	0.99955	0.999214	7421.68	0.000765838	9.69093e+06	1392	49	0	Single
T17	mm	Rhinovirus	22593	22200	22	0.996812	0.000165069	0.00099001	133256	71	0.999835	0.003188	0.000532525	0.99901	0.996812	0.999402	0.998323	0.99791	6038.78	0.00318853	1.89391e+06	322	44	0	Single
T17	equal	Rhinovirus	79356	78280	59	0.999923	0.000125977	0.000753137	468280	6	0.999874	7.66421e-05	1.28127e-05	0.999247	0.999923	0.999881	0.999899	0.999585	7937.34	7.66517e-05	1.03551e+08	1070	5	0	Single
T17	all	Sars_cov_2	100345	99987	0	0.997655	0	0	601952	235	1	0.00234479	0.000390244	1	0.997655	0.999665	0.998828	0.998826	Inf	0.00234479	Inf	123	80	136	Double
T17	mm	Sars_cov_2	22353	22117	0	0.99055	0	0	133221	211	1	0.00945002	0.00158133	1	0.99055	0.998644	0.995275	0.995253	Inf	0.00945002	Inf	25	64	128	Double
T17	equal	Sars_cov_2	77992	77870	0	0.999692	0	0	468731	24	1	0.000308111	5.11995e-05	1	0.999692	0.999956	0.999846	0.999846	Inf	0.000308111	Inf	98	16	8	Double
T17	all	Sars_cov_2	100345	100079	1	0.998573	1.66126e-06	9.99201e-06	601951	143	0.999998	0.00142683	0.000237504	0.99999	0.998573	0.999795	0.999286	0.999281	601093	0.00142683	4.21277e+08	123	80	0	Single
T17	mm	Sars_cov_2	22353	22204	0	0.994446	0	0	133221	124	1	0.00555357	0.000929919	1	0.994446	0.999203	0.997223	0.997215	Inf	0.00555357	Inf	25	64	0	Single
T17	equal	Sars_cov_2	77992	77875	1	0.999756	2.13342e-06	1.28409e-05	468730	19	0.999998	0.000243921	4.05334e-05	0.999987	0.999756	0.999963	0.999877	0.999872	468617	0.000243922	1921176250	98	16	0	Single
T17	all	Unrelated	100183	0	0	0	0	NA	602087	100087	1	1	0.142539	NA	0	0.857461	0.5	NA	NA	1	NA	96	381	172	Double
T17	mm	Unrelated	22211	0	0	0	0	NA	133356	22193	1	1	0.142675	NA	0	0.857325	0.5	NA	NA	1	NA	18	65	36	Double
T17	equal	Unrelated	77972	0	0	0	0	NA	468731	77894	1	1	0.1425	NA	0	0.8575	0.5	NA	NA	1	NA	78	316	136	Double
T17	all	Unrelated	100183	0	0	0	0	NA	602087	100087	1	1	0.142539	NA	0	0.857461	0.5	NA	NA	1	NA	96	381	0	Single
T17	mm	Unrelated	22211	0	0	0	0	NA	133356	22193	1	1	0.142675	NA	0	0.857325	0.5	NA	NA	1	NA	18	65	0	Single
T17	equal	Unrelated	77972	0	0	0	0	NA	468731	77894	1	1	0.1425	NA	0	0.8575	0.5	NA	NA	1	NA	78	316	0	Single
T18	all	Coronaviridae	102076	101624	55	0.99887	9.16268e-05	0.000540918	600206	115	0.999908	0.00113034	0.000191564	0.999459	0.99887	0.999758	0.999389	0.999164	10901.5	0.00113045	9.64353e+06	337	47	46	Double
T18	mm	Coronaviridae	22511	22310	16	0.994872	0.000120506	0.000716653	132758	115	0.999879	0.00512821	0.000865488	0.999283	0.994872	0.999156	0.997376	0.997073	8255.82	0.00512882	1.60969e+06	86	47	46	Double
T18	equal	Coronaviridae	79565	79314	39	1	8.34248e-05	0.000491475	467448	0	0.999917	0	0	0.999509	1	0.999929	0.999958	0.999754	11986.8	0	Inf	251	0	0	Double
T18	all	Coronaviridae	102076	101669	259	0.999312	0.000431479	0.00254101	600002	70	0.999569	0.000688035	0.000116653	0.997459	0.999312	0.999531	0.99944	0.998385	2316.02	0.000688332	3.36468e+06	337	47	0	Single
T18	mm	Coronaviridae	22511	22355	92	0.996878	0.000692907	0.00409854	132682	70	0.999307	0.00312152	0.000527299	0.995901	0.996878	0.998956	0.998093	0.99639	1438.69	0.00312368	460575	86	47	0	Single
T18	equal	Coronaviridae	79565	79314	167	1	0.000357229	0.00210113	467320	0	0.999643	0	0	0.997899	1	0.999695	0.999821	0.998948	2799.32	0	Inf	251	0	0	Single
T18	all	Human	100209	100164	99597	0.999551	0.165501	0.498581	502194	45	0.834499	0.000449061	8.95988e-05	0.501419	0.999551	0.85806	0.917025	0.667827	6.03955	0.000538121	11223.4	0	36	9	Double
T18	mm	Human	22041	22033	22063	0.999637	0.16569	0.50034	111095	8	0.83431	0.00036296	7.20053e-05	0.49966	0.999637	0.857789	0.916973	0.666284	6.03316	0.000435042	13868	0	7	1	Double
T18	equal	Human	78168	78131	77534	0.999527	0.165447	0.498082	391099	37	0.834553	0.000473339	9.45963e-05	0.501918	0.999527	0.858137	0.91704	0.668263	6.04136	0.000567177	10651.6	0	29	8	Double
T18	all	Human	100209	100164	99597	0.999551	0.165501	0.498581	502194	45	0.834499	0.000449061	8.95988e-05	0.501419	0.999551	0.85806	0.917025	0.667827	6.03955	0.000538121	11223.4	0	36	0	Single
T18	mm	Human	22041	22033	22063	0.999637	0.16569	0.50034	111095	8	0.83431	0.00036296	7.20053e-05	0.49966	0.999637	0.857789	0.916973	0.666284	6.03316	0.000435042	13868	0	7	0	Single
T18	equal	Human	78168	78131	77534	0.999527	0.165447	0.498082	391099	37	0.834553	0.000473339	9.45963e-05	0.501918	0.999527	0.858137	0.91704	0.668263	6.04136	0.000567177	10651.6	0	29	0	Single
T18	all	Influenza	100095	98471	1	0.99852	1.65732e-06	1.01552e-05	603382	146	0.999998	0.00148047	0.000241911	0.99999	0.99852	0.999791	0.999259	0.999254	602490	0.00148048	4.06956e+08	1478	69	47	Double
T18	mm	Influenza	22174	21766	0	0.996247	0	0	133351	82	1	0.0037532	0.000614541	1	0.996247	0.999472	0.998123	0.99812	Inf	0.0037532	Inf	326	36	25	Double
T18	equal	Influenza	77921	76705	1	0.999166	2.12751e-06	1.30368e-05	470031	64	0.999998	0.00083367	0.000136143	0.999987	0.999166	0.999881	0.999582	0.999576	469640	0.000833672	5.63339e+08	1152	33	22	Double
T18	all	Influenza	100095	98515	16	0.998966	2.65172e-05	0.000162385	603367	102	0.999973	0.0010343	0.000169023	0.999838	0.998966	0.999832	0.99947	0.999401	37672.4	0.00103433	3.6422e+07	1478	69	0	Single
T18	mm	Influenza	22174	21791	4	0.997391	2.9996e-05	0.000183528	133347	57	0.99997	0.00260893	0.000427274	0.999816	0.997391	0.999607	0.998681	0.998602	33250.8	0.00260901	1.27446e+07	326	36	0	Single
T18	equal	Influenza	77921	76724	12	0.999414	2.55302e-05	0.00015638	470020	45	0.999974	0.000586174	9.57314e-05	0.999844	0.999414	0.999896	0.999694	0.999629	39146.4	0.000586189	6.67811e+07	1152	33	0	Single
T18	all	Metapneumovirus	100548	100195	0	0.996489	0	0	601452	353	1	0.00351076	0.000586569	1	0.996489	0.999497	0.998245	0.998242	Inf	0.00351076	Inf	0	209	114	Double
T18	mm	Metapneumovirus	22041	21770	0	0.987705	0	0	133158	271	1	0.0122953	0.00203104	1	0.987705	0.998254	0.993852	0.993814	Inf	0.0122953	Inf	0	157	84	Double
T18	equal	Metapneumovirus	78507	78425	0	0.998956	0	0	468294	82	1	0.00104449	0.000175073	1	0.998956	0.99985	0.999478	0.999477	Inf	0.00104449	Inf	0	52	30	Double
T18	all	Metapneumovirus	100548	100290	4	0.997434	6.65057e-06	3.98827e-05	601448	258	0.999993	0.00256594	0.000428781	0.99996	0.997434	0.999627	0.998714	0.998695	149977	0.00256596	5.84489e+07	0	209	0	Single
T18	mm	Metapneumovirus	22041	21844	1	0.991062	7.50988e-06	4.57771e-05	133157	197	0.999992	0.00893789	0.00147727	0.999954	0.991062	0.998724	0.995527	0.995488	131968	0.00893796	1.47649e+07	0	157	0	Single
T18	equal	Metapneumovirus	78507	78446	3	0.999223	6.40623e-06	3.82414e-05	468291	61	0.999994	0.000777001	0.000130244	0.999962	0.999223	0.999883	0.999608	0.999592	155977	0.000777006	200740742	0	52	0	Single
T18	all	Rhinovirus	101948	100470	21	0.998877	3.49175e-05	0.000208974	601396	113	0.999965	0.00112345	0.000187861	0.999791	0.998877	0.999809	0.999421	0.999334	28606.7	0.00112349	2.54624e+07	1365	65	29	Double
T18	mm	Rhinovirus	22778	22352	2	0.995147	1.50673e-05	8.94694e-05	132736	109	0.999985	0.00485286	0.000820505	0.999911	0.995147	0.999285	0.997566	0.997523	66046.9	0.00485293	1.36097e+07	317	62	28	Double
T18	equal	Rhinovirus	79170	78118	19	0.999949	4.05395e-05	0.000243163	468660	4	0.999959	5.1202e-05	8.5349e-06	0.999757	0.999949	0.999958	0.999954	0.999853	24666.1	5.1204e-05	4.81721e+08	1048	3	1	Double
T18	all	Rhinovirus	101948	100498	77	0.999155	0.000128031	0.000765598	601340	85	0.999872	0.000845073	0.000141331	0.999234	0.999155	0.999769	0.999513	0.999195	7804.01	0.000845181	9.23353e+06	1365	65	0	Single
T18	mm	Rhinovirus	22778	22379	18	0.996349	0.000135605	0.000803679	132720	82	0.999864	0.00365077	0.000617461	0.999196	0.996349	0.999356	0.998107	0.997771	7347.41	0.00365127	2.01229e+06	317	62	0	Single
T18	equal	Rhinovirus	79170	78119	59	0.999962	0.000125886	0.000754688	468620	3	0.999874	3.84015e-05	6.40173e-06	0.999245	0.999962	0.999887	0.999918	0.999603	7943.41	3.84063e-05	2.06826e+08	1048	3	0	Single
T18	all	Sars_cov_2	100347	99959	0	0.997436	0	0	601784	257	1	0.00256446	0.000426881	1	0.997436	0.999634	0.998718	0.998716	Inf	0.00256446	Inf	131	97	140	Double
T18	mm	Sars_cov_2	22339	22087	0	0.989871	0	0	132886	226	1	0.0101286	0.00169782	1	0.989871	0.998544	0.994936	0.99491	Inf	0.0101286	Inf	26	78	128	Double
T18	equal	Sars_cov_2	78008	77872	0	0.999602	0	0	468898	31	1	0.000397931	6.61081e-05	1	0.999602	0.999943	0.999801	0.999801	Inf	0.000397931	Inf	105	19	12	Double
T18	all	Sars_cov_2	100347	100049	4	0.998334	6.6469e-06	3.99788e-05	601780	167	0.999993	0.0016664	0.000277433	0.99996	0.998334	0.999756	0.999163	0.999146	150195	0.00166641	9.0131e+07	131	97	0	Single
T18	mm	Sars_cov_2	22339	22170	1	0.993591	7.52525e-06	4.5104e-05	132885	143	0.999992	0.00640882	0.00107496	0.999955	0.993591	0.999072	0.996792	0.996763	132034	0.00640887	2.06018e+07	26	78	0	Single
T18	equal	Sars_cov_2	78008	77879	3	0.999692	6.39798e-06	3.85198e-05	468895	24	0.999994	0.000308075	5.11815e-05	0.999961	0.999692	0.999951	0.999843	0.999827	156251	0.000308077	5.07182e+08	105	19	0	Single
T18	all	Unrelated	100182	0	0	0	0	NA	601912	100088	1	1	0.142575	NA	0	0.857425	0.5	NA	NA	1	NA	94	335	200	Double
T18	mm	Unrelated	22088	0	0	0	0	NA	133129	22070	1	1	0.142205	NA	0	0.857795	0.5	NA	NA	1	NA	18	61	40	Double
T18	equal	Unrelated	78094	0	0	0	0	NA	468783	78018	1	1	0.142681	NA	0	0.857319	0.5	NA	NA	1	NA	76	274	160	Double
T18	all	Unrelated	100182	0	0	0	0	NA	601912	100088	1	1	0.142575	NA	0	0.857425	0.5	NA	NA	1	NA	94	335	0	Single
T18	mm	Unrelated	22088	0	0	0	0	NA	133129	22070	1	1	0.142205	NA	0	0.857795	0.5	NA	NA	1	NA	18	61	0	Single
T18	equal	Unrelated	78094	0	0	0	0	NA	468783	78018	1	1	0.142681	NA	0	0.857319	0.5	NA	NA	1	NA	76	274	0	Single
T19	all	Coronaviridae	102076	101619	59	0.998732	9.82988e-05	0.000580263	600152	129	0.999902	0.00126784	0.000214899	0.99942	0.998732	0.999732	0.999317	0.999076	10160.2	0.00126796	8.01299e+06	328	62	35	Double
T19	mm	Coronaviridae	22553	22358	20	0.994263	0.00015132	0.000893735	132150	129	0.999849	0.00573665	0.000975211	0.999106	0.994263	0.999037	0.997056	0.996679	6570.59	0.00573752	1.1452e+06	66	62	35	Double
T19	equal	Coronaviridae	79523	79261	39	1	8.3326e-05	0.000491803	468002	0	0.999917	0	0	0.999508	1	0.999929	0.999958	0.999754	12001.1	0	Inf	262	0	0	Double
T19	all	Coronaviridae	102076	101654	248	0.999076	0.000413188	0.00243371	599963	94	0.999587	0.000923851	0.000156652	0.997566	0.999076	0.999513	0.999331	0.998321	2417.97	0.000924233	2.61619e+06	328	62	0	Single
T19	mm	Coronaviridae	22553	22393	100	0.99582	0.000756601	0.00444583	132070	94	0.999243	0.00418019	0.000711238	0.995554	0.99582	0.998746	0.997532	0.995687	1316.18	0.00418336	314622	66	62	0	Single
T19	equal	Coronaviridae	79523	79261	148	1	0.000316212	0.00186377	467893	0	0.999684	0	0	0.998136	1	0.99973	0.999842	0.999067	3162.44	0	Inf	262	0	0	Single
T19	all	Human	100209	100173	99591	0.999641	0.165502	0.498543	502159	36	0.834498	0.000359249	7.16853e-05	0.501457	0.999641	0.858073	0.917069	0.66788	6.04004	0.000430497	14030.4	0	28	7	Double
T19	mm	Human	22280	22269	21991	0.999506	0.166124	0.496859	110386	11	0.833876	0.000493716	9.96404e-05	0.503141	0.999506	0.857737	0.916691	0.669342	6.01663	0.000592074	10161.9	0	9	2	Double
T19	equal	Human	77929	77904	77600	0.999679	0.165327	0.499023	391773	25	0.834673	0.000320805	6.38084e-05	0.500977	0.999679	0.858168	0.917176	0.667463	6.04668	0.000384348	15732.3	0	19	5	Double
T19	all	Human	100209	100173	99591	0.999641	0.165502	0.498543	502159	36	0.834498	0.000359249	7.16853e-05	0.501457	0.999641	0.858073	0.917069	0.66788	6.04004	0.000430497	14030.4	0	28	0	Single
T19	mm	Human	22280	22269	21991	0.999506	0.166124	0.496859	110386	11	0.833876	0.000493716	9.96404e-05	0.503141	0.999506	0.857737	0.916691	0.669342	6.01663	0.000592074	10161.9	0	9	0	Single
T19	equal	Human	77929	77904	77600	0.999679	0.165327	0.499023	391773	25	0.834673	0.000320805	6.38084e-05	0.500977	0.999679	0.858168	0.917176	0.667463	6.04668	0.000384348	15732.3	0	19	0	Single
T19	all	Influenza	100084	98404	1	0.998468	1.65726e-06	1.01621e-05	603403	151	0.999998	0.00153214	0.000250185	0.99999	0.998468	0.999783	0.999233	0.999228	602480	0.00153214	3.93227e+08	1529	69	58	Double
T19	mm	Influenza	22165	21730	0	0.995647	0	0	132832	95	1	0.00435281	0.000714678	1	0.995647	0.999386	0.997824	0.997819	Inf	0.00435281	Inf	340	38	40	Double
T19	equal	Influenza	77919	76674	1	0.99927	2.12507e-06	1.30421e-05	470571	56	0.999998	0.000729832	0.00011899	0.999987	0.99927	0.999896	0.999634	0.999628	470229	0.000729833	6.44296e+08	1189	31	18	Double
T19	all	Influenza	100084	98459	17	0.999026	2.81735e-05	0.000172631	603387	96	0.999972	0.000974075	0.000159077	0.999827	0.999026	0.999839	0.999499	0.999426	35459.8	0.000974103	3.64025e+07	1529	69	0	Single
T19	mm	Influenza	22165	21768	2	0.997388	1.50566e-05	9.18695e-05	132830	57	0.999985	0.00261168	0.000428936	0.999908	0.997388	0.999619	0.998687	0.998647	66242.5	0.00261172	2.53635e+07	340	38	0	Single
T19	equal	Influenza	77919	76691	15	0.999492	3.18761e-05	0.000195552	470557	39	0.999968	0.000508276	8.28736e-05	0.999804	0.999492	0.999901	0.99973	0.999648	31355.5	0.000508292	6.1688e+07	1189	31	0	Single
T19	all	Metapneumovirus	100548	100179	1	0.99633	1.66276e-06	9.98203e-06	601410	369	0.999998	0.00366989	0.000613182	0.99999	0.99633	0.999473	0.998164	0.998157	599204	0.0036699	1.63275e+08	0	193	129	Double
T19	mm	Metapneumovirus	22162	21868	0	0.986734	0	0	132495	294	1	0.013266	0.00221404	1	0.986734	0.998099	0.993367	0.993323	Inf	0.013266	Inf	0	151	96	Double
T19	equal	Metapneumovirus	78386	78311	1	0.999043	2.13258e-06	1.27694e-05	468915	75	0.999998	0.000956804	0.000159918	0.999987	0.999043	0.999861	0.999521	0.999515	468467	0.000956806	4.89616e+08	0	42	33	Double
T19	all	Metapneumovirus	100548	100281	5	0.997345	8.31378e-06	4.98574e-05	601406	267	0.999992	0.00265545	0.000443763	0.99995	0.997345	0.999613	0.998668	0.998646	119963	0.00265547	4.51757e+07	0	193	0	Single
T19	mm	Metapneumovirus	22162	21949	1	0.990389	7.54745e-06	4.55581e-05	132494	213	0.999992	0.00961105	0.00160504	0.999954	0.990389	0.998616	0.995191	0.995149	131222	0.00961112	1.36531e+07	0	151	0	Single
T19	equal	Metapneumovirus	78386	78332	4	0.999311	8.53031e-06	5.10621e-05	468912	54	0.999991	0.000688899	0.000115147	0.999949	0.999311	0.999894	0.999651	0.99963	117148	0.000688904	1.7005e+08	0	42	0	Single
T19	all	Rhinovirus	101948	100474	28	0.998718	4.65614e-05	0.000278601	601328	129	0.999953	0.00128227	0.000214479	0.999721	0.998718	0.999776	0.999336	0.999219	21449.5	0.00128233	1.6727e+07	1345	79	30	Double
T19	mm	Rhinovirus	22208	21776	7	0.994338	5.27279e-05	0.000321352	132750	124	0.999947	0.0056621	0.000933215	0.999679	0.994338	0.999153	0.997143	0.997001	18857.9	0.0056624	3.33037e+06	308	76	28	Double
T19	equal	Rhinovirus	79740	78698	21	0.999936	4.48144e-05	0.000266772	468578	5	0.999955	6.353e-05	1.06705e-05	0.999733	0.999936	0.999952	0.999946	0.999835	22312.8	6.35328e-05	3.51201e+08	1037	3	2	Double
T19	all	Rhinovirus	101948	100502	80	0.998996	0.000133033	0.000795371	601276	101	0.999867	0.00100395	0.000167948	0.999205	0.998996	0.999742	0.999432	0.9991	7509.4	0.00100408	7.47889e+06	1345	79	0	Single
T19	mm	Rhinovirus	22208	21803	22	0.995571	0.000165716	0.00100802	132735	97	0.999834	0.00442922	0.000730246	0.998992	0.995571	0.999231	0.997703	0.997278	6007.68	0.00442996	1.35615e+06	308	76	0	Single
T19	equal	Rhinovirus	79740	78699	58	0.999949	0.000123773	0.000736442	468541	4	0.999876	5.0824e-05	8.53707e-06	0.999264	0.999949	0.999887	0.999913	0.999606	8078.88	5.08303e-05	1.58938e+08	1037	3	0	Single
T19	all	Sars_cov_2	100345	99975	0	0.997595	0	0	601743	241	1	0.00240481	0.000400343	1	0.997595	0.999657	0.998798	0.998796	Inf	0.00240481	Inf	129	101	129	Double
T19	mm	Sars_cov_2	22048	21791	0	0.990095	0	0	132648	218	1	0.00990504	0.00164075	1	0.990095	0.99859	0.995047	0.995023	Inf	0.00990504	Inf	39	85	122	Double
T19	equal	Sars_cov_2	78297	78184	0	0.999706	0	0	469095	23	1	0.000294091	4.90282e-05	1	0.999706	0.999958	0.999853	0.999853	Inf	0.000294091	Inf	90	16	7	Double
T19	all	Sars_cov_2	100345	100062	4	0.998463	6.64736e-06	3.99736e-05	601739	154	0.999993	0.00153668	0.000255859	0.99996	0.998463	0.999775	0.999228	0.999211	150205	0.00153669	9.77455e+07	129	101	0	Single
T19	mm	Sars_cov_2	22048	21871	0	0.99373	0	0	132648	138	1	0.00627016	0.00103927	1	0.99373	0.999108	0.996865	0.996855	Inf	0.00627016	Inf	39	85	0	Single
T19	equal	Sars_cov_2	78297	78191	4	0.999795	8.52706e-06	5.11542e-05	469091	16	0.999991	0.000204585	3.41074e-05	0.999949	0.999795	0.999963	0.999893	0.999872	117250	0.000204587	5.73105e+08	90	16	0	Single
T19	all	Unrelated	100181	0	0	0	0	NA	601879	100080	1	1	0.142572	NA	0	0.857428	0.5	NA	NA	1	NA	101	351	184	Double
T19	mm	Unrelated	22017	0	0	0	0	NA	132663	21994	1	1	0.142211	NA	0	0.857789	0.5	NA	NA	1	NA	23	67	36	Double
T19	equal	Unrelated	78164	0	0	0	0	NA	469216	78086	1	1	0.142674	NA	0	0.857326	0.5	NA	NA	1	NA	78	284	148	Double
T19	all	Unrelated	100181	0	0	0	0	NA	601879	100080	1	1	0.142572	NA	0	0.857428	0.5	NA	NA	1	NA	101	351	0	Single
T19	mm	Unrelated	22017	0	0	0	0	NA	132663	21994	1	1	0.142211	NA	0	0.857789	0.5	NA	NA	1	NA	23	67	0	Single
T19	equal	Unrelated	78164	0	0	0	0	NA	469216	78086	1	1	0.142674	NA	0	0.857326	0.5	NA	NA	1	NA	78	284	0	Single
T20	all	Coronaviridae	102076	101647	51	0.998919	8.4934e-05	0.000501485	600415	110	0.999915	0.00108101	0.000183173	0.999499	0.998919	0.999771	0.999417	0.999209	11761.1	0.0010811	1.08789e+07	319	53	36	Double
T20	mm	Coronaviridae	22865	22679	14	0.995173	0.000104247	0.00061693	134282	110	0.999896	0.00482689	0.000818501	0.999383	0.995173	0.999211	0.997534	0.997274	9546.27	0.00482739	1.97752e+06	76	53	36	Double
T20	equal	Coronaviridae	79211	78968	37	1	7.93702e-05	0.000468325	466133	0	0.999921	0	0	0.999532	1	0.999932	0.99996	0.999766	12599.2	0	Inf	243	0	0	Double
T20	all	Coronaviridae	102076	101683	219	0.999273	0.000364717	0.00214912	600247	74	0.999635	0.000727223	0.000123267	0.997851	0.999273	0.999583	0.999454	0.998561	2739.86	0.000727488	3.76619e+06	319	53	0	Single
T20	mm	Coronaviridae	22865	22715	93	0.996753	0.0006925	0.00407752	134203	74	0.999307	0.00324718	0.0005511	0.995922	0.996753	0.998937	0.99803	0.996337	1439.35	0.00324943	442956	76	53	0	Single
T20	equal	Coronaviridae	79211	78968	126	1	0.000270288	0.00159304	466044	0	0.99973	0	0	0.998407	1	0.999769	0.999865	0.999203	3699.76	0	Inf	243	0	0	Single
T20	all	Human	100208	100171	99599	0.999631	0.165443	0.498568	502416	37	0.834557	0.000369232	7.36387e-05	0.501432	0.999631	0.858113	0.917094	0.667856	6.04216	0.000442429	13656.8	0	28	9	Double
T20	mm	Human	22406	22398	22308	0.999643	0.165638	0.498993	112371	8	0.834362	0.000357047	7.11877e-05	0.501007	0.999643	0.857937	0.917002	0.667481	6.0351	0.000427929	14103	0	5	3	Double
T20	equal	Human	77802	77773	77291	0.999627	0.165386	0.498446	390045	29	0.834614	0.000372741	7.43449e-05	0.501554	0.999627	0.858164	0.91712	0.667964	6.04419	0.000446603	13533.7	0	23	6	Double
T20	all	Human	100208	100171	99599	0.999631	0.165443	0.498568	502416	37	0.834557	0.000369232	7.36387e-05	0.501432	0.999631	0.858113	0.917094	0.667856	6.04216	0.000442429	13656.8	0	28	0	Single
T20	mm	Human	22406	22398	22308	0.999643	0.165638	0.498993	112371	8	0.834362	0.000357047	7.11877e-05	0.501007	0.999643	0.857937	0.917002	0.667481	6.0351	0.000427929	14103	0	5	0	Single
T20	equal	Human	77802	77773	77291	0.999627	0.165386	0.498446	390045	29	0.834614	0.000372741	7.43449e-05	0.501554	0.999627	0.858164	0.91712	0.667964	6.04419	0.000446603	13533.7	0	23	0	Single
T20	all	Influenza	100179	98564	1	0.998642	1.65693e-06	1.01456e-05	603524	134	0.999998	0.00135768	0.00022198	0.99999	0.998642	0.999808	0.99932	0.999316	602706	0.00135768	4.43923e+08	1481	60	42	Double
T20	mm	Influenza	22570	22167	0	0.996449	0	0	134839	79	1	0.0035512	0.000585541	1	0.996449	0.999497	0.998224	0.998221	Inf	0.0035512	Inf	324	37	20	Double
T20	equal	Influenza	77609	76397	1	0.999281	2.13362e-06	1.30893e-05	468685	55	0.999998	0.000719406	0.000117336	0.999987	0.999281	0.999897	0.999639	0.999634	468349	0.000719407	6.51021e+08	1157	23	22	Double
T20	all	Influenza	100179	98606	7	0.999068	1.15985e-05	7.09846e-05	603518	92	0.999988	0.000932136	0.000152416	0.999929	0.999068	0.999859	0.999528	0.999498	86137.5	0.000932147	9.24076e+07	1481	60	0	Single
T20	mm	Influenza	22570	22187	1	0.997348	7.41625e-06	4.50694e-05	134838	59	0.999993	0.00265216	0.000437371	0.999955	0.997348	0.999618	0.99867	0.99865	134481	0.00265218	5.07059e+07	324	37	0	Single
T20	equal	Influenza	77609	76419	6	0.999568	1.28017e-05	7.85083e-05	468680	33	0.999987	0.000431643	7.04056e-05	0.999921	0.999568	0.999928	0.999778	0.999745	78080.6	0.000431649	1.80889e+08	1157	23	0	Single
T20	all	Metapneumovirus	100548	100200	0	0.996539	0	0	601675	348	1	0.00346103	0.000578051	1	0.996539	0.999504	0.998269	0.998266	Inf	0.00346103	Inf	0	197	118	Double
T20	mm	Metapneumovirus	22383	22108	0	0.987714	0	0	134702	275	1	0.0122861	0.00203738	1	0.987714	0.998249	0.993857	0.993819	Inf	0.0122861	Inf	0	151	91	Double
T20	equal	Metapneumovirus	78165	78092	0	0.999066	0	0	466973	73	1	0.000933922	0.000156302	1	0.999066	0.999866	0.999533	0.999533	Inf	0.000933922	Inf	0	46	27	Double
T20	all	Metapneumovirus	100548	100304	1	0.997573	1.66203e-06	9.96959e-06	601674	244	0.999998	0.0024267	0.000405371	0.99999	0.997573	0.999651	0.998786	0.99878	600215	0.00242671	2.47337e+08	0	197	0	Single
T20	mm	Metapneumovirus	22383	22191	0	0.991422	0	0	134702	192	1	0.00857794	0.00142334	1	0.991422	0.998778	0.995711	0.995693	Inf	0.00857794	Inf	0	151	0	Single
T20	equal	Metapneumovirus	78165	78113	1	0.999335	2.14145e-06	1.28018e-05	466972	52	0.999998	0.000665259	0.000111343	0.999987	0.999335	0.999903	0.999666	0.999661	466662	0.000665261	7.01473e+08	0	46	0	Single
T20	all	Rhinovirus	101949	100583	26	0.998858	4.32235e-05	0.000258426	601499	115	0.999957	0.00114203	0.000191152	0.999742	0.998858	0.999799	0.999407	0.9993	23109.2	0.00114208	2.02343e+07	1251	60	32	Double
T20	mm	Rhinovirus	22817	22414	6	0.995205	4.45888e-05	0.000267618	134557	108	0.999955	0.00479531	0.00080199	0.999732	0.995205	0.999274	0.99758	0.997463	22319.6	0.00479553	4.65426e+06	295	56	29	Double
T20	equal	Rhinovirus	79132	78169	20	0.99991	4.283e-05	0.00025579	466942	7	0.999957	8.95415e-05	1.49909e-05	0.999744	0.99991	0.99995	0.999934	0.999827	23346	8.95454e-05	2.60717e+08	956	4	3	Double
T20	all	Rhinovirus	101949	100615	92	0.999176	0.000152945	0.000913541	601433	83	0.999847	0.000824247	0.000137985	0.999086	0.999176	0.999751	0.999511	0.999131	6532.93	0.000824373	7.92472e+06	1251	60	0	Single
T20	mm	Rhinovirus	22817	22443	27	0.996492	0.00020065	0.0012016	134536	79	0.999799	0.00350768	0.000586859	0.998798	0.996492	0.999325	0.998146	0.997644	4966.33	0.00350839	1.41556e+06	295	56	0	Single
T20	equal	Rhinovirus	79132	78172	65	0.999949	0.000139198	0.000830809	466897	4	0.999861	5.11666e-05	8.56713e-06	0.999169	0.999949	0.999873	0.999905	0.999559	7183.66	5.11737e-05	1.40378e+08	956	4	0	Single
T20	all	Sars_cov_2	100348	99945	0	0.997316	0	0	602009	269	1	0.00268426	0.000446638	1	0.997316	0.999617	0.998658	0.998656	Inf	0.00268426	Inf	134	95	150	Double
T20	mm	Sars_cov_2	22429	22156	0	0.989195	0	0	134687	242	1	0.0108045	0.00179354	1	0.989195	0.998459	0.994598	0.994568	Inf	0.0108045	Inf	31	78	140	Double
T20	equal	Sars_cov_2	77919	77789	0	0.999653	0	0	467322	27	1	0.000346972	5.77727e-05	1	0.999653	0.99995	0.999827	0.999826	Inf	0.000346972	Inf	103	17	10	Double
T20	all	Sars_cov_2	100348	100046	6	0.998324	9.96663e-06	5.99688e-05	602003	168	0.99999	0.00167641	0.000278991	0.99994	0.998324	0.999752	0.999157	0.999131	100167	0.00167643	5.975e+07	134	95	0	Single
T20	mm	Sars_cov_2	22429	22250	1	0.993392	7.42462e-06	4.49418e-05	134686	148	0.999993	0.00660773	0.00109765	0.999955	0.993392	0.999051	0.996692	0.996663	133797	0.00660778	2.02484e+07	31	78	0	Single
T20	equal	Sars_cov_2	77919	77796	5	0.999743	1.06993e-05	6.42665e-05	467317	20	0.999989	0.000257017	4.27957e-05	0.999936	0.999743	0.999954	0.999866	0.999839	93440.4	0.000257019	3.63554e+08	103	17	0	Single
T20	all	Unrelated	100187	0	0	0	0	NA	602123	100100	1	1	0.142547	NA	0	0.857453	0.5	NA	NA	1	NA	87	381	175	Double
T20	mm	Unrelated	22356	0	0	0	0	NA	134744	22341	1	1	0.142222	NA	0	0.857778	0.5	NA	NA	1	NA	15	91	45	Double
T20	equal	Unrelated	77831	0	0	0	0	NA	467379	77759	1	1	0.142641	NA	0	0.857359	0.5	NA	NA	1	NA	72	290	130	Double
T20	all	Unrelated	100187	0	0	0	0	NA	602123	100100	1	1	0.142547	NA	0	0.857453	0.5	NA	NA	1	NA	87	381	0	Single
T20	mm	Unrelated	22356	0	0	0	0	NA	134744	22341	1	1	0.142222	NA	0	0.857778	0.5	NA	NA	1	NA	15	91	0	Single
T20	equal	Unrelated	77831	0	0	0	0	NA	467379	77759	1	1	0.142641	NA	0	0.857359	0.5	NA	NA	1	NA	72	290	0	Single
T21	all	Coronaviridae	102076	101602	47	0.998604	7.82849e-05	0.000462375	600324	142	0.999922	0.00139566	0.000236483	0.999538	0.998604	0.999731	0.999263	0.999071	12756	0.00139577	9.13906e+06	332	71	37	Double
T21	mm	Coronaviridae	22546	22332	10	0.993682	7.51129e-05	0.000447588	133123	142	0.999925	0.00631841	0.00106555	0.999552	0.993682	0.999023	0.996803	0.996608	13229.2	0.00631889	2.09359e+06	72	71	37	Double
T21	equal	Coronaviridae	79530	79270	37	1	7.91888e-05	0.000466541	467201	0	0.999921	0	0	0.999533	1	0.999932	0.99996	0.999767	12628.1	0	Inf	260	0	0	Double
T21	all	Coronaviridae	102076	101639	199	0.998968	0.000331462	0.00195408	600172	105	0.999669	0.001032	0.000174919	0.998046	0.998968	0.999567	0.999318	0.998507	3013.83	0.00103234	2.9194e+06	332	71	0	Single
T21	mm	Coronaviridae	22546	22369	81	0.995328	0.000608414	0.00360802	133052	105	0.999392	0.00467207	0.000788543	0.996392	0.995328	0.998805	0.99736	0.99586	1635.94	0.00467491	349940	72	71	0	Single
T21	equal	Coronaviridae	79530	79270	118	1	0.000252548	0.00148637	467120	0	0.999747	0	0	0.998514	1	0.999784	0.999874	0.999256	3959.64	0	Inf	260	0	0	Single
T21	all	Human	100209	100174	99605	0.999651	0.165483	0.498576	502301	35	0.834517	0.00034927	6.96745e-05	0.501424	0.999651	0.858086	0.917084	0.667853	6.04082	0.000418529	14433.4	0	27	8	Double
T21	mm	Human	22281	22270	22053	0.999506	0.165407	0.497552	111273	11	0.834593	0.000493694	9.88462e-05	0.502448	0.999506	0.858207	0.91705	0.668729	6.04272	0.000591539	10215.3	0	9	2	Double
T21	equal	Human	77928	77904	77552	0.999692	0.165504	0.498868	391028	24	0.834496	0.000307977	6.13729e-05	0.501132	0.999692	0.858051	0.917094	0.667604	6.04028	0.000369057	16366.8	0	18	6	Double
T21	all	Human	100209	100174	99605	0.999651	0.165483	0.498576	502301	35	0.834517	0.00034927	6.96745e-05	0.501424	0.999651	0.858086	0.917084	0.667853	6.04082	0.000418529	14433.4	0	27	0	Single
T21	mm	Human	22281	22270	22053	0.999506	0.165407	0.497552	111273	11	0.834593	0.000493694	9.88462e-05	0.502448	0.999506	0.858207	0.91705	0.668729	6.04272	0.000591539	10215.3	0	9	0	Single
T21	equal	Human	77928	77904	77552	0.999692	0.165504	0.498868	391028	24	0.834496	0.000307977	6.13729e-05	0.501132	0.999692	0.858051	0.917094	0.667604	6.04028	0.000369057	16366.8	0	18	0	Single
T21	all	Influenza	100235	98545	0	0.998409	0	0	603413	157	1	0.00159065	0.000260119	1	0.998409	0.999776	0.999205	0.999204	Inf	0.00159065	Inf	1533	68	61	Double
T21	mm	Influenza	22178	21711	0	0.995552	0	0	133799	97	1	0.00444791	0.000724443	1	0.995552	0.999377	0.997776	0.997771	Inf	0.00444791	Inf	370	39	37	Double
T21	equal	Influenza	78057	76834	0	0.99922	0	0	469614	60	1	0.000780295	0.000127748	1	0.99922	0.99989	0.99961	0.99961	Inf	0.000780295	Inf	1163	29	24	Double
T21	all	Influenza	100235	98604	12	0.999007	1.98869e-05	0.000121684	603401	98	0.99998	0.000992888	0.000162386	0.999878	0.999007	0.999843	0.999494	0.999443	50234.5	0.000992907	5.05933e+07	1533	68	0	Single
T21	mm	Influenza	22178	21747	4	0.997203	2.98956e-05	0.0001839	133795	61	0.99997	0.00279714	0.000455714	0.999816	0.997203	0.999582	0.998586	0.998508	33356.2	0.00279722	1.19248e+07	370	39	0	Single
T21	equal	Influenza	78057	76857	8	0.999519	1.70353e-05	0.000104079	469606	37	0.999983	0.000481182	7.87832e-05	0.999896	0.999519	0.999918	0.999751	0.999707	58673.5	0.00048119	1.21934e+08	1163	29	0	Single
T21	all	Metapneumovirus	100548	100221	0	0.996748	0	0	601567	327	1	0.00325218	0.000543285	1	0.996748	0.999534	0.998374	0.998371	Inf	0.00325218	Inf	0	199	95	Double
T21	mm	Metapneumovirus	22257	21986	0	0.987824	0	0	133350	271	1	0.0121759	0.00202812	1	0.987824	0.998258	0.993912	0.993875	Inf	0.0121759	Inf	0	158	80	Double
T21	equal	Metapneumovirus	78291	78235	0	0.999285	0	0	468217	56	1	0.00071528	0.000119588	1	0.999285	0.999898	0.999642	0.999642	Inf	0.00071528	Inf	0	41	15	Double
T21	all	Metapneumovirus	100548	100310	4	0.997633	6.6493e-06	3.98748e-05	601563	238	0.999993	0.00236703	0.00039548	0.99996	0.997633	0.999655	0.998813	0.998795	150036	0.00236704	6.33853e+07	0	199	0	Single
T21	mm	Metapneumovirus	22257	22064	1	0.991329	7.49906e-06	4.53206e-05	133349	193	0.999993	0.00867143	0.00144524	0.999955	0.991329	0.998753	0.995661	0.995623	132194	0.00867149	1.52446e+07	0	158	0	Single
T21	equal	Metapneumovirus	78291	78246	3	0.999425	6.40729e-06	3.83391e-05	468214	45	0.999994	0.000574779	9.61007e-05	0.999962	0.999425	0.999912	0.999709	0.999693	155983	0.000574782	2.71377e+08	0	41	0	Single
T21	all	Rhinovirus	101951	100442	19	0.998648	3.15858e-05	0.000189128	601518	136	0.999968	0.00135218	0.000226044	0.999811	0.998648	0.999779	0.999308	0.999229	31617	0.00135223	2.33815e+07	1373	69	45	Double
T21	mm	Rhinovirus	22680	22261	2	0.994416	1.50126e-05	8.98352e-05	133219	125	0.999985	0.00558385	0.000937425	0.99991	0.994416	0.999184	0.997201	0.997156	66238.6	0.00558393	1.18624e+07	294	62	42	Double
T21	equal	Rhinovirus	79271	78181	17	0.999859	3.63003e-05	0.000217397	468299	11	0.999964	0.000140679	2.34887e-05	0.999783	0.999859	0.999949	0.999912	0.999821	27544.1	0.000140684	1.95787e+08	1079	7	3	Double
T21	all	Rhinovirus	101951	100487	91	0.999095	0.000151279	0.00090477	601446	91	0.999849	0.00090477	0.000151279	0.999095	0.999095	0.999741	0.999472	0.999095	6604.32	0.000904907	7.29833e+06	1373	69	0	Single
T21	mm	Rhinovirus	22680	22303	18	0.996292	0.000135114	0.000806415	133203	83	0.999865	0.00370767	0.000622721	0.999194	0.996292	0.999351	0.998079	0.997741	7373.73	0.00370818	1.98851e+06	294	62	0	Single
T21	equal	Rhinovirus	79271	78184	73	0.999898	0.000155878	0.000932824	468243	8	0.999844	0.000102312	1.70849e-05	0.999067	0.999898	0.999852	0.999871	0.999482	6414.63	0.000102328	6.26868e+07	1079	7	0	Single
T21	all	Sars_cov_2	100348	99984	0	0.997695	0	0	601900	231	1	0.00230504	0.000383637	1	0.997695	0.999671	0.998847	0.998846	Inf	0.00230504	Inf	133	77	135	Double
T21	mm	Sars_cov_2	22388	22137	0	0.990425	0	0	133256	214	1	0.00957452	0.00160336	1	0.990425	0.998625	0.995213	0.99519	Inf	0.00957452	Inf	37	63	132	Double
T21	equal	Sars_cov_2	77960	77847	0	0.999782	0	0	468644	17	1	0.000218329	3.62736e-05	1	0.999782	0.999969	0.999891	0.999891	Inf	0.000218329	Inf	96	14	3	Double
T21	all	Sars_cov_2	100348	100072	1	0.998573	1.66141e-06	9.99271e-06	601899	143	0.999998	0.00142693	0.000237525	0.99999	0.998573	0.999795	0.999286	0.999281	601041	0.00142693	4.21211e+08	133	77	0	Single
T21	mm	Sars_cov_2	22388	22223	0	0.994273	0	0	133256	128	1	0.00572681	0.000959635	1	0.994273	0.999177	0.997137	0.997128	Inf	0.00572681	Inf	37	63	0	Single
T21	equal	Sars_cov_2	77960	77849	1	0.999807	2.13382e-06	1.28452e-05	468643	15	0.999998	0.000192644	3.20063e-05	0.999987	0.999807	0.999971	0.999903	0.999897	468554	0.000192644	2.43223e+09	96	14	0	Single
T21	all	Unrelated	100189	0	0	0	0	NA	601996	100119	1	1	0.142596	NA	0	0.857404	0.5	NA	NA	1	NA	70	406	178	Double
T21	mm	Unrelated	22062	0	0	0	0	NA	133557	22050	1	1	0.141703	NA	0	0.858297	0.5	NA	NA	1	NA	12	72	41	Double
T21	equal	Unrelated	78127	0	0	0	0	NA	468439	78069	1	1	0.142851	NA	0	0.857149	0.5	NA	NA	1	NA	58	334	137	Double
T21	all	Unrelated	100189	0	0	0	0	NA	601996	100119	1	1	0.142596	NA	0	0.857404	0.5	NA	NA	1	NA	70	406	0	Single
T21	mm	Unrelated	22062	0	0	0	0	NA	133557	22050	1	1	0.141703	NA	0	0.858297	0.5	NA	NA	1	NA	12	72	0	Single
T21	equal	Unrelated	78127	0	0	0	0	NA	468439	78069	1	1	0.142851	NA	0	0.857149	0.5	NA	NA	1	NA	58	334	0	Single
T22	all	Coronaviridae	102076	101626	56	0.998791	9.328e-05	0.000550737	600287	123	0.999907	0.00120886	0.00020486	0.999449	0.998791	0.999745	0.999349	0.99912	10707.5	0.00120897	8.85667e+06	327	59	39	Double
T22	mm	Coronaviridae	22411	22212	10	0.994493	7.54723e-05	0.000450005	132489	123	0.999925	0.00550705	0.000927518	0.99955	0.994493	0.999141	0.997209	0.997015	13176.9	0.00550747	2.39256e+06	76	59	39	Double
T22	equal	Coronaviridae	79665	79414	46	1	9.83234e-05	0.000578908	467798	0	0.999902	0	0	0.999421	1	0.999916	0.999951	0.99971	10170.5	0	Inf	251	0	0	Double
T22	all	Coronaviridae	102076	101664	228	0.999165	0.000379783	0.00223766	600115	85	0.99962	0.000835389	0.000141619	0.997762	0.999165	0.999554	0.999392	0.998463	2630.88	0.000835706	3.1481e+06	327	59	0	Single
T22	mm	Coronaviridae	22411	22250	90	0.996194	0.00067925	0.00402865	132409	85	0.999321	0.00380569	0.000641538	0.995971	0.996194	0.99887	0.997758	0.996083	1466.61	0.00380827	385111	76	59	0	Single
T22	equal	Coronaviridae	79665	79414	138	1	0.00029497	0.00173471	467706	0	0.999705	0	0	0.998265	1	0.999748	0.999853	0.999132	3390.17	0	Inf	251	0	0	Single
T22	all	Human	100209	100169	99606	0.999601	0.165491	0.498591	502277	40	0.834509	0.000399166	7.9631e-05	0.501409	0.999601	0.858073	0.917055	0.667829	6.04023	0.000478324	12627.9	0	31	9	Double
T22	mm	Human	22075	22065	22090	0.999547	0.166392	0.500283	110669	10	0.833608	0.000453001	9.03514e-05	0.499717	0.999547	0.857266	0.916578	0.666314	6.00719	0.000543422	11054.4	0	6	4	Double
T22	equal	Human	78134	78104	77516	0.999616	0.165236	0.498111	391608	30	0.834764	0.000383956	7.66014e-05	0.501889	0.999616	0.858301	0.91719	0.668258	6.04964	0.000459957	13152.6	0	25	5	Double
T22	all	Human	100209	100169	99606	0.999601	0.165491	0.498591	502277	40	0.834509	0.000399166	7.9631e-05	0.501409	0.999601	0.858073	0.917055	0.667829	6.04023	0.000478324	12627.9	0	31	0	Single
T22	mm	Human	22075	22065	22090	0.999547	0.166392	0.500283	110669	10	0.833608	0.000453001	9.03514e-05	0.499717	0.999547	0.857266	0.916578	0.666314	6.00719	0.000543422	11054.4	0	6	0	Single
T22	equal	Human	78134	78104	77516	0.999616	0.165236	0.498111	391608	30	0.834764	0.000383956	7.66014e-05	0.501889	0.999616	0.858301	0.91719	0.668258	6.04964	0.000459957	13152.6	0	25	0	Single
T22	all	Influenza	100113	98472	1	0.998368	1.65711e-06	1.01551e-05	603458	161	0.999998	0.00163231	0.000266725	0.99999	0.998368	0.999769	0.999183	0.999178	602474	0.00163232	3.69091e+08	1480	86	49	Double
T22	mm	Influenza	22150	21731	1	0.995693	7.51829e-06	4.60151e-05	133008	94	0.999992	0.00430699	0.000706225	0.999954	0.995693	0.999386	0.997843	0.997819	132436	0.00430702	3.07489e+07	325	47	29	Double
T22	equal	Influenza	77963	76741	0	0.999128	0	0	470450	67	1	0.000872305	0.000142397	1	0.999128	0.999878	0.999564	0.999564	Inf	0.000872305	Inf	1155	39	20	Double
T22	all	Influenza	100113	98519	14	0.998844	2.31996e-05	0.000142084	603445	114	0.999977	0.0011558	0.00018888	0.999858	0.998844	0.999818	0.999411	0.999351	43054.4	0.00115583	3.72499e+07	1480	86	0	Single
T22	mm	Influenza	22150	21758	4	0.99693	3.00732e-05	0.000183807	133005	67	0.99997	0.00306987	0.000503487	0.999816	0.99693	0.999541	0.99845	0.998371	33150.2	0.00306997	1.07982e+07	325	47	0	Single
T22	equal	Influenza	77963	76761	10	0.999388	2.12562e-05	0.000130258	470440	47	0.999979	0.000611915	9.98965e-05	0.99987	0.999388	0.999896	0.999683	0.999629	47016.2	0.000611928	7.68329e+07	1155	39	0	Single
T22	all	Metapneumovirus	100548	100194	0	0.996479	0	0	601544	354	1	0.00352071	0.00058814	1	0.996479	0.999496	0.99824	0.998237	Inf	0.00352071	Inf	0	179	126	Double
T22	mm	Metapneumovirus	22068	21785	0	0.987176	0	0	132766	283	1	0.012824	0.00212704	1	0.987176	0.998172	0.993588	0.993547	Inf	0.012824	Inf	0	134	100	Double
T22	equal	Metapneumovirus	78480	78409	0	0.999095	0	0	468778	71	1	0.000904689	0.000151435	1	0.999095	0.99987	0.999548	0.999547	Inf	0.000904689	Inf	0	45	26	Double
T22	all	Metapneumovirus	100548	100301	2	0.997543	3.32478e-06	1.99396e-05	601542	247	0.999997	0.00245654	0.000410443	0.99998	0.997543	0.999645	0.99877	0.99876	300033	0.00245655	1.22136e+08	0	179	0	Single
T22	mm	Metapneumovirus	22068	21872	0	0.991118	0	0	132766	196	1	0.00888164	0.00147411	1	0.991118	0.998734	0.995559	0.995539	Inf	0.00888164	Inf	0	134	0	Single
T22	equal	Metapneumovirus	78480	78429	2	0.99935	4.26641e-06	2.55001e-05	468776	51	0.999996	0.000649847	0.000108782	0.999974	0.99935	0.999903	0.999673	0.999662	234237	0.00064985	3.60447e+08	0	45	0	Single
T22	all	Rhinovirus	101951	100516	25	0.998827	4.15657e-05	0.000248655	601433	118	0.999958	0.00117257	0.00019616	0.999751	0.998827	0.999796	0.999393	0.999289	24030.1	0.00117261	2.04928e+07	1317	54	38	Double
T22	mm	Rhinovirus	22593	22149	7	0.995237	5.27987e-05	0.000315942	132572	106	0.999947	0.00476297	0.000798927	0.999684	0.995237	0.99927	0.997592	0.997456	18849.6	0.00476323	3.95733e+06	338	47	33	Double
T22	equal	Rhinovirus	79358	78367	18	0.999847	3.83894e-05	0.000229636	468861	12	0.999962	0.000153102	2.55933e-05	0.99977	0.999847	0.999945	0.999904	0.999809	26044.8	0.000153108	1.70108e+08	979	7	5	Double
T22	all	Rhinovirus	101951	100552	91	0.999185	0.000151299	0.000904186	601367	82	0.999849	0.000814834	0.000136337	0.999096	0.999185	0.999754	0.999517	0.99914	6604.04	0.000814957	8.10355e+06	1317	54	0	Single
T22	mm	Rhinovirus	22593	22181	25	0.996675	0.000188567	0.00112582	132554	74	0.999811	0.0033251	0.000557952	0.998874	0.996675	0.999361	0.998243	0.997773	5285.53	0.00332572	1.58929e+06	338	47	0	Single
T22	equal	Rhinovirus	79358	78371	66	0.999898	0.000140761	0.00084144	468813	8	0.999859	0.000102068	1.70641e-05	0.999159	0.999898	0.999865	0.999879	0.999528	7103.5	0.000102083	6.95859e+07	979	7	0	Single
T22	all	Sars_cov_2	100344	100010	3	0.997805	4.98453e-06	2.99961e-05	601859	220	0.999995	0.00219495	0.000365401	0.99997	0.997805	0.999682	0.9989	0.998886	200180	0.00219496	9.11999e+07	114	69	129	Double
T22	mm	Sars_cov_2	22204	21983	0	0.991073	0	0	132653	198	1	0.00892656	0.00149039	1	0.991073	0.998721	0.995537	0.995517	Inf	0.00892656	Inf	23	56	120	Double
T22	equal	Sars_cov_2	78140	78027	3	0.999718	6.39374e-06	3.84468e-05	469206	22	0.999994	0.000281874	4.68855e-05	0.999962	0.999718	0.999954	0.999856	0.99984	156359	0.000281876	5.54708e+08	91	13	9	Double
T22	all	Sars_cov_2	100344	100096	6	0.998663	9.96906e-06	5.99389e-05	601856	134	0.99999	0.00133693	0.000222595	0.99994	0.998663	0.999801	0.999327	0.999301	100176	0.00133694	7.49296e+07	114	69	0	Single
T22	mm	Sars_cov_2	22204	22063	1	0.99468	7.53847e-06	4.53227e-05	132652	118	0.999992	0.00531987	0.000888755	0.999955	0.99468	0.999231	0.997336	0.99731	131947	0.00531991	2.48026e+07	23	56	0	Single
T22	equal	Sars_cov_2	78140	78033	5	0.999795	1.06562e-05	6.40713e-05	469204	16	0.999989	0.000204999	3.40991e-05	0.999936	0.999795	0.999962	0.999892	0.999865	93822.6	0.000205002	4.57667e+08	91	13	0	Single
T22	all	Unrelated	100184	0	0	0	0	NA	602003	100089	1	1	0.142558	NA	0	0.857442	0.5	NA	NA	1	NA	95	366	180	Double
T22	mm	Unrelated	22116	0	0	0	0	NA	132739	22095	1	1	0.142701	NA	0	0.857299	0.5	NA	NA	1	NA	21	86	41	Double
T22	equal	Unrelated	78068	0	0	0	0	NA	469264	77994	1	1	0.142518	NA	0	0.857482	0.5	NA	NA	1	NA	74	280	139	Double
T22	all	Unrelated	100184	0	0	0	0	NA	602003	100089	1	1	0.142558	NA	0	0.857442	0.5	NA	NA	1	NA	95	366	0	Single
T22	mm	Unrelated	22116	0	0	0	0	NA	132739	22095	1	1	0.142701	NA	0	0.857299	0.5	NA	NA	1	NA	21	86	0	Single
T22	equal	Unrelated	78068	0	0	0	0	NA	469264	77994	1	1	0.142518	NA	0	0.857482	0.5	NA	NA	1	NA	74	280	0	Single
T23	all	Coronaviridae	102076	101653	48	0.998762	7.99454e-05	0.000471972	600362	126	0.99992	0.00123798	0.000209829	0.999528	0.998762	0.999752	0.999341	0.999145	12493.1	0.00123808	1.00907e+07	297	52	39	Double
T23	mm	Coronaviridae	22606	22410	15	0.994409	0.000113417	0.000668896	132240	126	0.999887	0.00559105	0.000951906	0.999331	0.994409	0.999089	0.997148	0.996864	8767.7	0.00559169	1.56799e+06	70	52	39	Double
T23	equal	Coronaviridae	79470	79243	33	1	7.04895e-05	0.000416267	468122	0	0.99993	0	0	0.999584	1	0.99994	0.999965	0.999792	14186.5	0	Inf	227	0	0	Double
T23	all	Coronaviridae	102076	101692	227	0.999145	0.000378075	0.00222726	600183	87	0.999622	0.000854793	0.000144935	0.997773	0.999145	0.999553	0.999384	0.998459	2642.72	0.000855117	3.09048e+06	297	52	0	Single
T23	mm	Coronaviridae	22606	22449	95	0.99614	0.000718309	0.00421398	132160	87	0.999282	0.00386049	0.00065786	0.995786	0.99614	0.998824	0.997711	0.995963	1386.78	0.00386326	358967	70	52	0	Single
T23	equal	Coronaviridae	79470	79243	132	1	0.000281958	0.00166299	468023	0	0.999718	0	0	0.998337	1	0.999759	0.999859	0.999168	3546.63	0	Inf	227	0	0	Single
T23	all	Human	100209	100175	99631	0.999661	0.165505	0.498639	502349	34	0.834495	0.000339291	6.76774e-05	0.501361	0.999661	0.858065	0.917078	0.6678	6.04005	0.000406583	14855.6	0	25	9	Double
T23	mm	Human	22169	22158	22263	0.999504	0.167868	0.501182	110359	11	0.832132	0.000496188	9.96648e-05	0.498818	0.999504	0.856103	0.915818	0.665505	5.9541	0.000596286	9985.32	0	10	1	Double
T23	equal	Human	78040	78017	77368	0.999705	0.164838	0.497912	391990	23	0.835162	0.000294721	5.86715e-05	0.502088	0.999705	0.85862	0.917434	0.668455	6.06478	0.00035289	17186	0	15	8	Double
T23	all	Human	100209	100175	99631	0.999661	0.165505	0.498639	502349	34	0.834495	0.000339291	6.76774e-05	0.501361	0.999661	0.858065	0.917078	0.6678	6.04005	0.000406583	14855.6	0	25	0	Single
T23	mm	Human	22169	22158	22263	0.999504	0.167868	0.501182	110359	11	0.832132	0.000496188	9.96648e-05	0.498818	0.999504	0.856103	0.915818	0.665505	5.9541	0.000596286	9985.32	0	10	0	Single
T23	equal	Human	78040	78017	77368	0.999705	0.164838	0.497912	391990	23	0.835162	0.000294721	5.86715e-05	0.502088	0.999705	0.85862	0.917434	0.668455	6.06478	0.00035289	17186	0	15	0	Single
T23	all	Influenza	100131	98414	1	0.998458	1.65666e-06	1.01611e-05	603622	152	0.999998	0.00154211	0.00025175	0.99999	0.998458	0.999782	0.999228	0.999223	602692	0.00154212	3.90821e+08	1565	62	61	Double
T23	mm	Influenza	21960	21507	0	0.996017	0	0	133198	86	1	0.00398277	0.000645239	1	0.996017	0.999444	0.998009	0.998005	Inf	0.00398277	Inf	367	28	37	Double
T23	equal	Influenza	78171	76907	1	0.999143	2.12574e-06	1.30025e-05	470424	66	0.999998	0.000857444	0.000140279	0.999987	0.999143	0.999878	0.99957	0.999565	470022	0.000857445	5.48165e+08	1198	34	24	Double
T23	all	Influenza	100131	98475	9	0.999077	1.491e-05	9.13854e-05	603614	91	0.999985	0.000923239	0.000150736	0.999909	0.999077	0.999858	0.999531	0.999493	67007.3	0.000923253	7.25774e+07	1565	62	0	Single
T23	mm	Influenza	21960	21544	0	0.997731	0	0	133198	49	1	0.00226925	0.000367738	1	0.997731	0.999683	0.998865	0.998864	Inf	0.00226925	Inf	367	28	0	Single
T23	equal	Influenza	78171	76931	9	0.999454	1.91316e-05	0.000116974	470416	42	0.999981	0.000545646	8.92747e-05	0.999883	0.999454	0.999907	0.999718	0.999669	52240.9	0.000545656	9.57396e+07	1198	34	0	Single
T23	all	Metapneumovirus	100548	100254	0	0.997076	0	0	601641	294	1	0.00292398	0.000488425	1	0.997076	0.999581	0.998538	0.998536	Inf	0.00292398	Inf	0	144	117	Double
T23	mm	Metapneumovirus	21992	21777	0	0.990224	0	0	132799	215	1	0.00977628	0.00161637	1	0.990224	0.998611	0.995112	0.995088	Inf	0.00977628	Inf	0	108	74	Double
T23	equal	Metapneumovirus	78556	78477	0	0.998994	0	0	468842	79	1	0.00100565	0.000168472	1	0.998994	0.999856	0.999497	0.999497	Inf	0.00100565	Inf	0	36	43	Double
T23	all	Metapneumovirus	100548	100348	1	0.998011	1.66212e-06	9.96522e-06	601640	200	0.999998	0.0019891	0.000332314	0.99999	0.998011	0.999714	0.999005	0.998999	600444	0.0019891	3.01867e+08	0	144	0	Single
T23	mm	Metapneumovirus	21992	21843	0	0.993225	0	0	132799	149	1	0.00677519	0.00112074	1	0.993225	0.999037	0.996612	0.996601	Inf	0.00677519	Inf	0	108	0	Single
T23	equal	Metapneumovirus	78556	78505	1	0.999351	2.13291e-06	1.27379e-05	468841	51	0.999998	0.000649218	0.000108767	0.999987	0.999351	0.999905	0.999674	0.999669	468538	0.00064922	7.21693e+08	0	36	0	Single
T23	all	Rhinovirus	101950	100633	27	0.998769	4.48929e-05	0.00026823	601405	124	0.999955	0.00123068	0.000206141	0.999732	0.998769	0.999785	0.999362	0.99925	22247.8	0.00123074	1.80768e+07	1193	66	36	Double
T23	mm	Rhinovirus	22350	21957	3	0.99461	2.26048e-05	0.000136612	132712	119	0.999977	0.00539047	0.000895875	0.999863	0.99461	0.999212	0.997293	0.99723	43999.9	0.00539059	8.16235e+06	274	62	35	Double
T23	equal	Rhinovirus	79600	78676	24	0.999936	5.12036e-05	0.000304956	468693	5	0.999949	6.35477e-05	1.06679e-05	0.999695	0.999936	0.999947	0.999943	0.999816	19528.6	6.3551e-05	3.07291e+08	919	4	1	Double
T23	all	Rhinovirus	101950	100669	92	0.999127	0.000152968	0.000913052	601340	88	0.999847	0.000873388	0.000146318	0.999087	0.999127	0.999744	0.999487	0.999107	6531.59	0.000873522	7.47731e+06	1193	66	0	Single
T23	mm	Rhinovirus	22350	21992	17	0.996195	0.000128094	0.000772411	132698	84	0.999872	0.00380504	0.000632616	0.999228	0.996195	0.999348	0.998033	0.997709	7777.06	0.00380552	2.04362e+06	274	62	0	Single
T23	equal	Rhinovirus	79600	78677	75	0.999949	0.000160011	0.000952357	468642	4	0.99984	5.08382e-05	8.53523e-06	0.999048	0.999949	0.999856	0.999895	0.999498	6249.24	5.08463e-05	1.22904e+08	919	4	0	Single
T23	all	Sars_cov_2	100347	99998	0	0.997695	0	0	601960	231	1	0.00230472	0.000383599	1	0.997695	0.999671	0.998848	0.998846	Inf	0.00230472	Inf	118	72	141	Double
T23	mm	Sars_cov_2	22184	21945	0	0.990253	0	0	132630	216	1	0.00974685	0.00162594	1	0.990253	0.998605	0.995127	0.995103	Inf	0.00974685	Inf	23	64	134	Double
T23	equal	Sars_cov_2	78163	78053	0	0.999808	0	0	469330	15	1	0.00019214	3.19594e-05	1	0.999808	0.999973	0.999904	0.999904	Inf	0.00019214	Inf	95	8	7	Double
T23	all	Sars_cov_2	100347	100090	3	0.998613	4.98372e-06	2.99721e-05	601957	139	0.999995	0.00138682	0.00023086	0.99997	0.998613	0.999798	0.999304	0.999291	200375	0.00138683	1.44484e+08	118	72	0	Single
T23	mm	Sars_cov_2	22184	22034	1	0.994269	7.53977e-06	4.53823e-05	132629	127	0.999992	0.00573079	0.000956642	0.999955	0.994269	0.999173	0.997131	0.997104	131870	0.00573083	2.30106e+07	23	64	0	Single
T23	equal	Sars_cov_2	78163	78056	2	0.999846	4.26139e-06	2.5622e-05	469328	12	0.999996	0.000153712	2.55678e-05	0.999974	0.999846	0.999974	0.999921	0.99991	234629	0.000153713	1.52641e+09	95	8	0	Single
T23	all	Unrelated	100194	0	0	0	0	NA	602088	100101	1	1	0.142556	NA	0	0.857444	0.5	NA	NA	1	NA	93	356	175	Double
T23	mm	Unrelated	22278	0	0	0	0	NA	132527	22264	1	1	0.143833	NA	0	0.856167	0.5	NA	NA	1	NA	14	71	41	Double
T23	equal	Unrelated	77916	0	0	0	0	NA	469561	77837	1	1	0.142195	NA	0	0.857805	0.5	NA	NA	1	NA	79	285	134	Double
T23	all	Unrelated	100194	0	0	0	0	NA	602088	100101	1	1	0.142556	NA	0	0.857444	0.5	NA	NA	1	NA	93	356	0	Single
T23	mm	Unrelated	22278	0	0	0	0	NA	132527	22264	1	1	0.143833	NA	0	0.856167	0.5	NA	NA	1	NA	14	71	0	Single
T23	equal	Unrelated	77916	0	0	0	0	NA	469561	77837	1	1	0.142195	NA	0	0.857805	0.5	NA	NA	1	NA	79	285	0	Single
T24	all	Coronaviridae	102076	101630	62	0.99888	0.000103272	0.000609684	600294	114	0.999897	0.00112046	0.000189871	0.99939	0.99888	0.999749	0.999388	0.999135	9672.31	0.00112057	8.63156e+06	332	58	32	Double
T24	mm	Coronaviridae	22832	22657	22	0.994994	0.00016493	0.00097006	133368	114	0.999835	0.00500637	0.000854048	0.99903	0.994994	0.999129	0.997414	0.997008	6032.83	0.00500719	1.20483e+06	61	58	32	Double
T24	equal	Coronaviridae	79244	78973	40	1	8.56593e-05	0.000506246	466926	0	0.999914	0	0	0.999494	1	0.999927	0.999957	0.999747	11674.1	0	Inf	271	0	0	Double
T24	all	Coronaviridae	102076	101661	245	0.999184	0.000408091	0.00240418	600111	83	0.999592	0.000815773	0.000138289	0.997596	0.999184	0.999533	0.999388	0.998389	2448.43	0.000816106	3.00014e+06	332	58	0	Single
T24	mm	Coronaviridae	22832	22688	97	0.996355	0.000727191	0.00425719	133293	83	0.999273	0.00364499	0.000622301	0.995743	0.996355	0.998847	0.997814	0.996049	1370.14	0.00364764	375624	61	58	0	Single
T24	equal	Coronaviridae	79244	78973	148	1	0.00031694	0.00187055	466818	0	0.999683	0	0	0.998129	1	0.999729	0.999842	0.999064	3155.18	0	Inf	271	0	0	Single
T24	all	Human	100209	100180	99596	0.999711	0.165472	0.498538	502295	29	0.834528	0.000289395	5.77317e-05	0.501462	0.999711	0.858104	0.917119	0.6679	6.04158	0.000346777	17422.1	0	23	6	Double
T24	mm	Human	22302	22295	22201	0.999686	0.165854	0.498944	111658	7	0.834146	0.000313873	6.26875e-05	0.501056	0.999686	0.857788	0.916916	0.667535	6.02752	0.000376281	16018.7	0	5	2	Double
T24	equal	Human	77907	77885	77395	0.999718	0.165363	0.498422	390637	22	0.834637	0.000282388	5.63151e-05	0.501578	0.999718	0.858195	0.917177	0.668005	6.04561	0.000338336	17868.6	0	18	4	Double
T24	all	Human	100209	100180	99596	0.999711	0.165472	0.498538	502295	29	0.834528	0.000289395	5.77317e-05	0.501462	0.999711	0.858104	0.917119	0.6679	6.04158	0.000346777	17422.1	0	23	0	Single
T24	mm	Human	22302	22295	22201	0.999686	0.165854	0.498944	111658	7	0.834146	0.000313873	6.26875e-05	0.501056	0.999686	0.857788	0.916916	0.667535	6.02752	0.000376281	16018.7	0	5	0	Single
T24	equal	Human	77907	77885	77395	0.999718	0.165363	0.498422	390637	22	0.834637	0.000282388	5.63151e-05	0.501578	0.999718	0.858195	0.917177	0.668005	6.04561	0.000338336	17868.6	0	18	0	Single
T24	all	Influenza	100137	98488	1	0.998429	1.65712e-06	1.01534e-05	603456	155	0.999998	0.00157132	0.000256788	0.99999	0.998429	0.999778	0.999214	0.999209	602509	0.00157133	3.8344e+08	1494	62	64	Double
T24	mm	Influenza	22304	21867	0	0.996219	0	0	134211	83	1	0.00378132	0.000618047	1	0.996219	0.999468	0.998109	0.998106	Inf	0.00378132	Inf	354	32	29	Double
T24	equal	Influenza	77833	76621	1	0.999061	2.13108e-06	1.30511e-05	469245	72	0.999998	0.000938808	0.000153414	0.999987	0.999061	0.999866	0.99953	0.999524	468805	0.00093881	4.99361e+08	1140	30	35	Double
T24	all	Influenza	100137	98548	17	0.999037	2.8171e-05	0.000172475	603440	95	0.999972	0.000963069	0.000157406	0.999828	0.999037	0.99984	0.999504	0.999432	35463.3	0.000963096	3.68222e+07	1494	62	0	Single
T24	mm	Influenza	22304	21894	3	0.997449	2.23529e-05	0.000137005	134208	56	0.999978	0.00255125	0.000417089	0.999863	0.997449	0.999622	0.998713	0.998654	44622.9	0.00255131	1.74902e+07	354	32	0	Single
T24	equal	Influenza	77833	76654	14	0.999491	2.98351e-05	0.000182606	469232	39	0.99997	0.000508521	8.31076e-05	0.999817	0.999491	0.999903	0.999731	0.999654	33500.5	0.000508536	6.58764e+07	1140	30	0	Single
T24	all	Metapneumovirus	100548	100221	0	0.996748	0	0	601552	327	1	0.00325218	0.000543299	1	0.996748	0.999534	0.998374	0.998371	Inf	0.00325218	Inf	0	178	107	Double
T24	mm	Metapneumovirus	22331	22072	0	0.988402	0	0	133830	259	1	0.0115982	0.00193155	1	0.988402	0.998341	0.994201	0.994167	Inf	0.0115982	Inf	0	139	78	Double
T24	equal	Metapneumovirus	78217	78149	0	0.999131	0	0	467722	68	1	0.000869376	0.000145364	1	0.999131	0.999875	0.999565	0.999565	Inf	0.000869376	Inf	0	39	29	Double
T24	all	Metapneumovirus	100548	100318	2	0.997713	3.32473e-06	1.99362e-05	601550	230	0.999997	0.00228746	0.000382199	0.99998	0.997713	0.99967	0.998855	0.998845	300088	0.00228747	1.31188e+08	0	178	0	Single
T24	mm	Metapneumovirus	22331	22146	0	0.991716	0	0	133830	185	1	0.00828445	0.00138044	1	0.991716	0.998815	0.995858	0.995841	Inf	0.00828445	Inf	0	139	0	Single
T24	equal	Metapneumovirus	78217	78172	2	0.999425	4.27604e-06	2.5584e-05	467720	45	0.999996	0.000575323	9.62022e-05	0.999974	0.999425	0.999914	0.99971	0.999699	233726	0.000575325	4.06251e+08	0	39	0	Single
T24	all	Rhinovirus	101949	100516	25	0.998887	4.15647e-05	0.000248655	601447	112	0.999958	0.00111301	0.000186183	0.999751	0.998887	0.999805	0.999423	0.999319	24032.1	0.00111306	2.15911e+07	1321	59	37	Double
T24	mm	Rhinovirus	22674	22249	4	0.995169	2.98945e-05	0.000179751	133800	108	0.99997	0.0048307	0.000806524	0.99982	0.995169	0.999283	0.99757	0.997489	33289.4	0.00483085	6.89101e+06	317	57	35	Double
T24	equal	Rhinovirus	79275	78267	21	0.999949	4.49036e-05	0.00026824	467647	4	0.999955	5.11045e-05	8.55339e-06	0.999732	0.999949	0.999954	0.999952	0.99984	22268.8	5.11068e-05	4.3573e+08	1004	2	2	Double
T24	all	Rhinovirus	101949	100551	95	0.999235	0.000157946	0.000943902	601377	77	0.999842	0.000765195	0.000128023	0.999056	0.999235	0.999755	0.999538	0.999145	6326.44	0.000765315	8.26645e+06	1321	59	0	Single
T24	mm	Rhinovirus	22674	22282	35	0.996645	0.000261577	0.00156831	133769	75	0.999738	0.00335465	0.000560354	0.998432	0.996645	0.999296	0.998192	0.997538	3810.15	0.00335553	1.13548e+06	317	57	0	Single
T24	equal	Rhinovirus	79275	78269	60	0.999974	0.000128296	0.000766	467608	2	0.999872	2.55522e-05	4.27707e-06	0.999234	0.999974	0.999886	0.999923	0.999604	7794.27	2.55555e-05	3.04993e+08	1004	2	0	Single
T24	all	Sars_cov_2	100346	99992	0	0.997606	0	0	601868	240	1	0.00239444	0.0003986	1	0.997606	0.999658	0.998803	0.998801	Inf	0.00239444	Inf	114	85	135	Double
T24	mm	Sars_cov_2	22257	22008	0	0.98988	0	0	133928	225	1	0.0101201	0.00167719	1	0.98988	0.998559	0.99494	0.994914	Inf	0.0101201	Inf	24	73	132	Double
T24	equal	Sars_cov_2	78089	77984	0	0.999808	0	0	467940	15	1	0.00019231	3.20544e-05	1	0.999808	0.999973	0.999904	0.999904	Inf	0.00019231	Inf	90	12	3	Double
T24	all	Sars_cov_2	100346	100072	1	0.998404	1.66149e-06	9.99271e-06	601867	160	0.999998	0.0015963	0.000265769	0.99999	0.998404	0.999771	0.999201	0.999196	600907	0.0015963	3.76438e+08	114	85	0	Single
T24	mm	Sars_cov_2	22257	22086	0	0.993388	0	0	133928	147	1	0.00661179	0.0010964	1	0.993388	0.999059	0.996694	0.996683	Inf	0.00661179	Inf	24	73	0	Single
T24	equal	Sars_cov_2	78089	77986	1	0.999833	2.13703e-06	1.28226e-05	467939	13	0.999998	0.000166669	2.77806e-05	0.999987	0.999833	0.999974	0.999916	0.99991	467862	0.000166669	2.80713e+09	90	12	0	Single
T24	all	Unrelated	100187	0	0	0	0	NA	602004	100096	1	1	0.142567	NA	0	0.857433	0.5	NA	NA	1	NA	91	349	194	Double
T24	mm	Unrelated	22237	0	0	0	0	NA	133944	22217	1	1	0.14227	NA	0	0.85773	0.5	NA	NA	1	NA	20	70	44	Double
T24	equal	Unrelated	77950	0	0	0	0	NA	468060	77879	1	1	0.142651	NA	0	0.857349	0.5	NA	NA	1	NA	71	279	150	Double
T24	all	Unrelated	100187	0	0	0	0	NA	602004	100096	1	1	0.142567	NA	0	0.857433	0.5	NA	NA	1	NA	91	349	0	Single
T24	mm	Unrelated	22237	0	0	0	0	NA	133944	22217	1	1	0.14227	NA	0	0.85773	0.5	NA	NA	1	NA	20	70	0	Single
T24	equal	Unrelated	77950	0	0	0	0	NA	468060	77879	1	1	0.142651	NA	0	0.857349	0.5	NA	NA	1	NA	71	279	0	Single
T25	all	Coronaviridae	102076	101604	44	0.998732	7.32999e-05	0.000432866	600230	129	0.999927	0.00126803	0.000214871	0.999567	0.998732	0.999754	0.999329	0.999149	13625.3	0.00126812	1.07445e+07	343	55	41	Double
T25	mm	Coronaviridae	22577	22389	11	0.994271	8.29087e-05	0.000491071	132665	129	0.999917	0.00572875	0.000971429	0.999509	0.994271	0.999098	0.997094	0.996883	11992.4	0.00572923	2.09319e+06	59	55	41	Double
T25	equal	Coronaviridae	79499	79215	33	1	7.05734e-05	0.000416414	467565	0	0.999929	0	0	0.999584	1	0.99994	0.999965	0.999792	14169.6	0	Inf	284	0	0	Double
T25	all	Coronaviridae	102076	101644	227	0.999125	0.000378161	0.00222831	600047	89	0.999622	0.000874839	0.0001483	0.997772	0.999125	0.99955	0.999374	0.998448	2642.07	0.00087517	3.01892e+06	343	55	0	Single
T25	mm	Coronaviridae	22577	22429	82	0.996048	0.000618047	0.00364266	132594	89	0.999382	0.00395239	0.000670772	0.996357	0.996048	0.998898	0.997715	0.996202	1611.61	0.00395484	407502	59	55	0	Single
T25	equal	Coronaviridae	79499	79215	145	1	0.000310095	0.00182712	467453	0	0.99969	0	0	0.998173	1	0.999735	0.999845	0.999086	3224.81	0	Inf	284	0	0	Single
T25	all	Human	100209	100181	99674	0.999721	0.165627	0.498732	502124	28	0.834373	0.000279416	5.576e-05	0.501268	0.999721	0.857976	0.917047	0.667731	6.03598	0.000334881	18024.2	0	21	7	Double
T25	mm	Human	21997	21991	22347	0.999727	0.167774	0.504015	110850	6	0.832226	0.000272764	5.41243e-05	0.495985	0.999727	0.855967	0.915977	0.663029	5.95877	0.000327753	18180.7	0	5	1	Double
T25	equal	Human	78212	78190	77327	0.999719	0.165017	0.497225	391274	22	0.834983	0.000281287	5.62234e-05	0.502775	0.999719	0.858546	0.917351	0.669065	6.05829	0.000336877	17983.7	0	16	6	Double
T25	all	Human	100209	100181	99674	0.999721	0.165627	0.498732	502124	28	0.834373	0.000279416	5.576e-05	0.501268	0.999721	0.857976	0.917047	0.667731	6.03598	0.000334881	18024.2	0	21	0	Single
T25	mm	Human	21997	21991	22347	0.999727	0.167774	0.504015	110850	6	0.832226	0.000272764	5.41243e-05	0.495985	0.999727	0.855967	0.915977	0.663029	5.95877	0.000327753	18180.7	0	5	0	Single
T25	equal	Human	78212	78190	77327	0.999719	0.165017	0.497225	391274	22	0.834983	0.000281287	5.62234e-05	0.502775	0.999719	0.858546	0.917351	0.669065	6.05829	0.000336877	17983.7	0	16	0	Single
T25	all	Influenza	100079	98448	2	0.998408	3.31454e-06	2.03149e-05	603400	157	0.999997	0.00159221	0.000260125	0.99998	0.998408	0.999774	0.999202	0.999193	301221	0.00159222	1.89183e+08	1474	77	45	Double
T25	mm	Influenza	22144	21755	1	0.995971	7.49901e-06	4.59643e-05	133350	88	0.999993	0.00402875	0.000659482	0.999954	0.995971	0.999427	0.997982	0.997959	132814	0.00402878	3.29662e+07	301	42	29	Double
T25	equal	Influenza	77935	76693	1	0.999101	2.12743e-06	1.30388e-05	470050	69	0.999998	0.000898882	0.000146771	0.999987	0.999101	0.999872	0.999549	0.999544	469628	0.000898884	5.22457e+08	1173	35	16	Double
T25	all	Influenza	100079	98492	15	0.998854	2.4859e-05	0.000152273	603387	113	0.999975	0.00114599	0.000187241	0.999848	0.998854	0.999818	0.999415	0.999351	40180.7	0.00114602	3.50612e+07	1474	77	0	Single
T25	mm	Influenza	22144	21783	6	0.997253	4.4994e-05	0.000275368	133345	60	0.999955	0.00274688	0.000449758	0.999725	0.997253	0.999575	0.998604	0.998487	22164.1	0.002747	8.06848e+06	301	42	0	Single
T25	equal	Influenza	77935	76709	9	0.99931	1.91469e-05	0.000117313	470042	53	0.999981	0.000690446	0.000112743	0.999883	0.99931	0.999887	0.999645	0.999596	52191.8	0.000690459	7.559e+07	1173	35	0	Single
T25	all	Metapneumovirus	100548	100165	0	0.996191	0	0	601459	383	1	0.00380913	0.00063638	1	0.996191	0.999454	0.998095	0.998092	Inf	0.00380913	Inf	0	192	136	Double
T25	mm	Metapneumovirus	22140	21841	0	0.986495	0	0	133054	299	1	0.013505	0.00224217	1	0.986495	0.998073	0.993248	0.993202	Inf	0.013505	Inf	0	141	103	Double
T25	equal	Metapneumovirus	78408	78324	0	0.998929	0	0	468405	84	1	0.00107132	0.0001793	1	0.998929	0.999846	0.999464	0.999464	Inf	0.00107132	Inf	0	51	33	Double
T25	all	Metapneumovirus	100548	100280	1	0.997335	1.66262e-06	9.97198e-06	601458	268	0.999998	0.00266539	0.000445385	0.99999	0.997335	0.999617	0.998666	0.998661	599856	0.0026654	2.25053e+08	0	192	0	Single
T25	mm	Metapneumovirus	22140	21932	0	0.990605	0	0	133054	208	1	0.00939476	0.00156084	1	0.990605	0.99866	0.995303	0.99528	Inf	0.00939476	Inf	0	141	0	Single
T25	equal	Metapneumovirus	78408	78348	1	0.999235	2.1349e-06	1.27634e-05	468404	60	0.999998	0.000765228	0.000128078	0.999987	0.999235	0.999888	0.999616	0.999611	468047	0.00076523	6.11642e+08	0	51	0	Single
T25	all	Rhinovirus	101949	100481	21	0.998916	3.49175e-05	0.000208951	601396	109	0.999965	0.00108361	0.000181212	0.999791	0.998916	0.999815	0.999441	0.999354	28607.9	0.00108364	2.63997e+07	1359	58	27	Double
T25	mm	Rhinovirus	22476	22105	5	0.995362	3.75979e-05	0.000226142	132981	103	0.999962	0.00463797	0.000773947	0.999774	0.995362	0.999304	0.997662	0.997563	26473.8	0.00463814	5.70785e+06	268	54	25	Double
T25	equal	Rhinovirus	79473	78376	16	0.999923	3.41566e-05	0.000204102	468415	6	0.999966	7.65482e-05	1.2809e-05	0.999796	0.999923	0.99996	0.999945	0.99986	29274.7	7.65508e-05	3.82422e+08	1091	4	2	Double
T25	all	Rhinovirus	101949	100507	80	0.999175	0.000133019	0.000795331	601337	83	0.999867	0.000825132	0.000138007	0.999205	0.999175	0.999768	0.999521	0.99919	7511.51	0.000825241	9.1022e+06	1359	58	0	Single
T25	mm	Rhinovirus	22476	22130	21	0.996488	0.000157911	0.000948038	132965	78	0.999842	0.00351225	0.000586277	0.999052	0.996488	0.999362	0.998165	0.997768	6310.42	0.0035128	1.79641e+06	268	54	0	Single
T25	equal	Rhinovirus	79473	78377	59	0.999936	0.000125952	0.000752206	468372	5	0.999874	6.37902e-05	1.06752e-05	0.999248	0.999936	0.999883	0.999905	0.999592	7939	6.37982e-05	1.24439e+08	1091	4	0	Single
T25	all	Sars_cov_2	100344	100014	0	0.997925	0	0	601785	208	1	0.00207539	0.000345519	1	0.997925	0.999704	0.998962	0.998961	Inf	0.00207539	Inf	122	71	122	Double
T25	mm	Sars_cov_2	22185	21968	0	0.991246	0	0	133032	194	1	0.00875372	0.00145617	1	0.991246	0.99875	0.995623	0.995604	Inf	0.00875372	Inf	23	62	117	Double
T25	equal	Sars_cov_2	78159	78046	0	0.999821	0	0	468753	14	1	0.000179349	2.98656e-05	1	0.999821	0.999974	0.99991	0.99991	Inf	0.000179349	Inf	99	9	5	Double
T25	all	Sars_cov_2	100344	100091	3	0.998693	4.98517e-06	2.99718e-05	601782	131	0.999995	0.0013071	0.000217639	0.99997	0.998693	0.999809	0.999344	0.999331	200333	0.0013071	1.53265e+08	122	71	0	Single
T25	mm	Sars_cov_2	22185	22044	0	0.994676	0	0	133032	118	1	0.00532443	0.000886219	1	0.994676	0.99924	0.997338	0.997331	Inf	0.00532443	Inf	23	62	0	Single
T25	equal	Sars_cov_2	78159	78047	3	0.999833	6.39996e-06	3.84369e-05	468750	13	0.999994	0.000166539	2.77326e-05	0.999962	0.999833	0.999971	0.999914	0.999898	156225	0.00016654	9.38065e+08	99	9	0	Single
T25	all	Unrelated	100182	0	0	0	0	NA	601907	100100	1	1	0.142591	NA	0	0.857409	0.5	NA	NA	1	NA	82	338	183	Double
T25	mm	Unrelated	22343	0	0	0	0	NA	132868	22326	1	1	0.143859	NA	0	0.856141	0.5	NA	NA	1	NA	17	70	36	Double
T25	equal	Unrelated	77839	0	0	0	0	NA	469039	77774	1	1	0.142231	NA	0	0.857769	0.5	NA	NA	1	NA	65	268	147	Double
T25	all	Unrelated	100182	0	0	0	0	NA	601907	100100	1	1	0.142591	NA	0	0.857409	0.5	NA	NA	1	NA	82	338	0	Single
T25	mm	Unrelated	22343	0	0	0	0	NA	132868	22326	1	1	0.143859	NA	0	0.856141	0.5	NA	NA	1	NA	17	70	0	Single
T25	equal	Unrelated	77839	0	0	0	0	NA	469039	77774	1	1	0.142231	NA	0	0.857769	0.5	NA	NA	1	NA	65	268	0	Single
T26	all	Coronaviridae	102076	101633	48	0.998909	7.99665e-05	0.000472065	600203	111	0.99992	0.00109097	0.000184903	0.999528	0.998909	0.999774	0.999415	0.999218	12491.6	0.00109106	1.1449e+07	332	43	32	Double
T26	mm	Coronaviridae	22543	22354	14	0.995059	0.000105394	0.000625894	132821	111	0.999895	0.00494102	0.000835013	0.999374	0.995059	0.999195	0.997477	0.997212	9441.33	0.00494154	1.91061e+06	78	43	32	Double
T26	equal	Coronaviridae	79533	79279	34	1	7.27403e-05	0.000428681	467382	0	0.999927	0	0	0.999571	1	0.999938	0.999964	0.999786	13747.5	0	Inf	254	0	0	Double
T26	all	Coronaviridae	102076	101665	215	0.999224	0.000358183	0.00211033	600036	79	0.999642	0.000776459	0.000131641	0.99789	0.999224	0.999581	0.999433	0.998556	2789.7	0.000776737	3.59156e+06	332	43	0	Single
T26	mm	Coronaviridae	22543	22386	95	0.996483	0.000715173	0.00422579	132740	79	0.999285	0.00351658	0.000594794	0.995774	0.996483	0.99888	0.997884	0.996129	1393.35	0.0035191	395938	78	43	0	Single
T26	equal	Coronaviridae	79533	79279	120	1	0.000256731	0.00151135	467296	0	0.999743	0	0	0.998489	1	0.99978	0.999872	0.999244	3895.13	0	Inf	254	0	0	Single
T26	all	Human	100209	100163	99633	0.999541	0.165562	0.498674	502153	46	0.834438	0.000459041	9.15972e-05	0.501326	0.999541	0.858006	0.916989	0.667742	6.03725	0.00055012	10974.4	0	34	12	Double
T26	mm	Human	22132	22118	22085	0.999367	0.165843	0.499627	111083	14	0.834157	0.000632568	0.000126016	0.500373	0.999367	0.857701	0.916762	0.666858	6.02598	0.000758332	7946.36	0	12	2	Double
T26	equal	Human	78077	78045	77548	0.99959	0.165482	0.498403	391070	32	0.834518	0.000409852	8.18201e-05	0.501597	0.99959	0.858093	0.917054	0.667993	6.04046	0.000491124	12299.3	0	22	10	Double
T26	all	Human	100209	100163	99633	0.999541	0.165562	0.498674	502153	46	0.834438	0.000459041	9.15972e-05	0.501326	0.999541	0.858006	0.916989	0.667742	6.03725	0.00055012	10974.4	0	34	0	Single
T26	mm	Human	22132	22118	22085	0.999367	0.165843	0.499627	111083	14	0.834157	0.000632568	0.000126016	0.500373	0.999367	0.857701	0.916762	0.666858	6.02598	0.000758332	7946.36	0	12	0	Single
T26	equal	Human	78077	78045	77548	0.99959	0.165482	0.498403	391070	32	0.834518	0.000409852	8.18201e-05	0.501597	0.99959	0.858093	0.917054	0.667993	6.04046	0.000491124	12299.3	0	22	0	Single
T26	all	Influenza	100158	98448	0	0.998458	0	0	603395	152	1	0.00154158	0.000251845	1	0.998458	0.999783	0.999229	0.999229	Inf	0.00154158	Inf	1558	71	55	Double
T26	mm	Influenza	22097	21662	0	0.996229	0	0	133556	82	1	0.00377116	0.000613598	1	0.996229	0.999472	0.998114	0.998111	Inf	0.00377116	Inf	353	34	29	Double
T26	equal	Influenza	78061	76786	0	0.999089	0	0	469839	70	1	0.000910794	0.000148965	1	0.999089	0.999872	0.999545	0.999544	Inf	0.000910794	Inf	1205	37	26	Double
T26	all	Influenza	100158	98503	7	0.999016	1.1601e-05	7.10588e-05	603388	97	0.999988	0.000983773	0.000160733	0.999929	0.999016	0.999852	0.999502	0.999472	86114.5	0.000983784	8.75339e+07	1558	71	0	Single
T26	mm	Influenza	22097	21691	0	0.997563	0	0	133556	53	1	0.00243745	0.00039668	1	0.997563	0.999659	0.998781	0.99878	Inf	0.00243745	Inf	353	34	0	Single
T26	equal	Influenza	78061	76812	7	0.999428	1.48987e-05	9.11233e-05	469832	44	0.999985	0.000572499	9.36417e-05	0.999909	0.999428	0.999907	0.999706	0.999668	67081.4	0.000572508	1.17171e+08	1205	37	0	Single
T26	all	Metapneumovirus	100548	100229	0	0.996827	0	0	601447	319	1	0.00317261	0.000530106	1	0.996827	0.999546	0.998414	0.998411	Inf	0.00317261	Inf	0	169	111	Double
T26	mm	Metapneumovirus	22348	22090	0	0.988455	0	0	132952	258	1	0.0115447	0.00193679	1	0.988455	0.998339	0.994228	0.994194	Inf	0.0115447	Inf	0	136	83	Double
T26	equal	Metapneumovirus	78200	78139	0	0.99922	0	0	468495	61	1	0.000780051	0.000130187	1	0.99922	0.999888	0.99961	0.99961	Inf	0.000780051	Inf	0	33	28	Double
T26	all	Metapneumovirus	100548	100318	0	0.997713	0	0	601447	230	1	0.00228746	0.000382265	1	0.997713	0.999672	0.998856	0.998855	Inf	0.00228746	Inf	0	169	0	Single
T26	mm	Metapneumovirus	22348	22161	0	0.991632	0	0	132952	187	1	0.00836764	0.00140455	1	0.991632	0.998796	0.995816	0.995799	Inf	0.00836764	Inf	0	136	0	Single
T26	equal	Metapneumovirus	78200	78157	0	0.99945	0	0	468495	43	1	0.000549872	9.17748e-05	1	0.99945	0.999921	0.999725	0.999725	Inf	0.000549872	Inf	0	33	0	Single
T26	all	Rhinovirus	101949	100495	26	0.998857	4.32335e-05	0.000258652	601359	115	0.999957	0.00114303	0.000191197	0.999741	0.998857	0.999799	0.999407	0.999299	23103.8	0.00114308	2.02119e+07	1339	63	33	Double
T26	mm	Rhinovirus	22582	22149	3	0.995148	2.25491e-05	0.000135428	133040	108	0.999977	0.00485241	0.000811127	0.999865	0.995148	0.999285	0.997563	0.997501	44132.5	0.00485252	9.09476e+06	325	58	33	Double
T26	equal	Rhinovirus	79367	78346	23	0.999911	4.91094e-05	0.000293483	468319	7	0.999951	8.93393e-05	1.49469e-05	0.999707	0.999911	0.999945	0.999931	0.999809	20360.9	8.93437e-05	2.27894e+08	1014	5	0	Double
T26	all	Rhinovirus	101949	100527	103	0.999175	0.000171271	0.00102355	601282	83	0.999829	0.000824968	0.000138019	0.998976	0.999175	0.999735	0.999502	0.999076	5833.87	0.000825109	7.07043e+06	1339	63	0	Single
T26	mm	Rhinovirus	22582	22181	24	0.996585	0.000180393	0.00108084	133019	76	0.99982	0.00341466	0.000571021	0.998919	0.996585	0.999356	0.998202	0.997751	5524.53	0.00341527	1.6176e+06	325	58	0	Single
T26	equal	Rhinovirus	79367	78346	79	0.999911	0.00016868	0.00100733	468263	7	0.999831	8.93393e-05	1.49486e-05	0.998993	0.999911	0.999843	0.999871	0.999451	5927.85	8.93543e-05	6.63409e+07	1014	5	0	Single
T26	all	Sars_cov_2	100345	99985	0	0.997834	0	0	601793	217	1	0.00216563	0.000360459	1	0.997834	0.999691	0.998917	0.998916	Inf	0.00216563	Inf	143	89	115	Double
T26	mm	Sars_cov_2	22293	22070	0	0.991153	0	0	133033	197	1	0.00884717	0.00147865	1	0.991153	0.998731	0.995576	0.995557	Inf	0.00884717	Inf	26	76	108	Double
T26	equal	Sars_cov_2	78052	77915	0	0.999743	0	0	468760	20	1	0.000256624	4.26639e-05	1	0.999743	0.999963	0.999872	0.999872	Inf	0.000256624	Inf	117	13	7	Double
T26	all	Sars_cov_2	100345	100054	2	0.998523	3.3234e-06	1.99888e-05	601791	148	0.999997	0.00147702	0.000245872	0.99998	0.998523	0.999786	0.99926	0.999251	300452	0.00147702	2.03418e+08	143	89	0	Single
T26	mm	Sars_cov_2	22293	22134	1	0.994027	7.51693e-06	4.51773e-05	133032	133	0.999992	0.00597296	0.000998761	0.999955	0.994027	0.999137	0.99701	0.996982	132238	0.00597301	2.21393e+07	26	76	0	Single
T26	equal	Sars_cov_2	78052	77920	1	0.999808	2.13329e-06	1.28335e-05	468759	15	0.999998	0.000192468	3.19984e-05	0.999987	0.999808	0.999971	0.999903	0.999897	468670	0.000192468	2435046752	117	13	0	Single
T26	all	Unrelated	100186	0	0	0	0	NA	601913	100082	1	1	0.142568	NA	0	0.857432	0.5	NA	NA	1	NA	104	336	172	Double
T26	mm	Unrelated	22110	0	0	0	0	NA	133213	22087	1	1	0.142222	NA	0	0.857778	0.5	NA	NA	1	NA	23	65	44	Double
T26	equal	Unrelated	78076	0	0	0	0	NA	468700	77995	1	1	0.142666	NA	0	0.857334	0.5	NA	NA	1	NA	81	271	128	Double
T26	all	Unrelated	100186	0	0	0	0	NA	601913	100082	1	1	0.142568	NA	0	0.857432	0.5	NA	NA	1	NA	104	336	0	Single
T26	mm	Unrelated	22110	0	0	0	0	NA	133213	22087	1	1	0.142222	NA	0	0.857778	0.5	NA	NA	1	NA	23	65	0	Single
T26	equal	Unrelated	78076	0	0	0	0	NA	468700	77995	1	1	0.142666	NA	0	0.857334	0.5	NA	NA	1	NA	81	271	0	Single
T27	all	Coronaviridae	102076	101640	48	0.998781	7.99676e-05	0.000472032	600195	124	0.99992	0.00121851	0.000206557	0.999528	0.998781	0.999755	0.999351	0.999155	12489.8	0.0012186	1.02493e+07	312	57	42	Double
T27	mm	Coronaviridae	22817	22614	7	0.994547	5.26075e-05	0.000309447	133054	124	0.999947	0.00545343	0.000931085	0.999691	0.994547	0.999159	0.997247	0.997112	18905.1	0.00545371	3.46646e+06	79	57	42	Double
T27	equal	Coronaviridae	79259	79026	41	1	8.77602e-05	0.000518548	467141	0	0.999912	0	0	0.999481	1	0.999925	0.999956	0.999741	11394.7	0	Inf	233	0	0	Double
T27	all	Coronaviridae	102076	101682	217	0.999194	0.00036152	0.00212956	600026	82	0.999638	0.000805786	0.000136642	0.99787	0.999194	0.999574	0.999416	0.998532	2763.87	0.000806077	3.42879e+06	312	57	0	Single
T27	mm	Coronaviridae	22817	22656	79	0.996394	0.000593713	0.00347482	132982	82	0.999406	0.0036063	0.000616245	0.996525	0.996394	0.998967	0.9979	0.996459	1678.24	0.00360844	465088	79	57	0	Single
T27	equal	Coronaviridae	79259	79026	138	1	0.000295388	0.00174322	467044	0	0.999705	0	0	0.998257	1	0.999747	0.999852	0.999128	3385.38	0	Inf	233	0	0	Single
T27	all	Human	100208	100178	99618	0.999701	0.165534	0.498599	502181	30	0.834466	0.000299377	5.97358e-05	0.501401	0.999701	0.858053	0.917083	0.667844	6.03926	0.000358765	16833.5	0	25	5	Double
T27	mm	Human	22349	22340	22155	0.999597	0.166017	0.497921	111295	9	0.833983	0.000402703	8.08596e-05	0.502079	0.999597	0.85774	0.91679	0.668422	6.02105	0.000482867	12469.4	0	7	2	Double
T27	equal	Human	77859	77838	77463	0.99973	0.165396	0.498793	390886	21	0.834604	0.000269718	5.37212e-05	0.501207	0.99973	0.858142	0.917167	0.667679	6.04447	0.000323169	18703.7	0	18	3	Double
T27	all	Human	100208	100178	99618	0.999701	0.165534	0.498599	502181	30	0.834466	0.000299377	5.97358e-05	0.501401	0.999701	0.858053	0.917083	0.667844	6.03926	0.000358765	16833.5	0	25	0	Single
T27	mm	Human	22349	22340	22155	0.999597	0.166017	0.497921	111295	9	0.833983	0.000402703	8.08596e-05	0.502079	0.999597	0.85774	0.91679	0.668422	6.02105	0.000482867	12469.4	0	7	0	Single
T27	equal	Human	77859	77838	77463	0.99973	0.165396	0.498793	390886	21	0.834604	0.000269718	5.37212e-05	0.501207	0.99973	0.858142	0.917167	0.667679	6.04447	0.000323169	18703.7	0	18	0	Single
T27	all	Influenza	100167	98504	2	0.998581	3.31475e-06	2.03033e-05	603361	140	0.999997	0.00141924	0.00023198	0.99998	0.998581	0.999798	0.999289	0.99928	301253	0.00141925	2.12262e+08	1523	54	56	Double
T27	mm	Influenza	22189	21772	1	0.996385	7.46558e-06	4.59284e-05	133947	79	0.999993	0.0036154	0.000589438	0.999954	0.996385	0.999487	0.998189	0.998166	133464	0.00361542	3.69151e+07	338	28	36	Double
T27	equal	Influenza	77978	76732	1	0.999206	2.13031e-06	1.30322e-05	469414	61	0.999998	0.000794343	0.000129932	0.999987	0.999206	0.999886	0.999602	0.999596	469042	0.000794345	5.90477e+08	1185	26	20	Double
T27	all	Influenza	100167	98557	15	0.999118	2.48607e-05	0.000152173	603348	87	0.999975	0.000881959	0.000144175	0.999848	0.999118	0.999855	0.999547	0.999483	40188.7	0.000881981	4.55664e+07	1523	54	0	Single
T27	mm	Influenza	22189	21807	2	0.997986	1.49312e-05	9.17053e-05	133946	44	0.999985	0.00201364	0.000328383	0.999908	0.997986	0.999705	0.998986	0.998946	66839.1	0.00201367	3.31927e+07	338	28	0	Single
T27	equal	Influenza	77978	76750	13	0.99944	2.7694e-05	0.000169352	469402	43	0.999972	0.000559947	9.15975e-05	0.999831	0.99944	0.999897	0.999706	0.999635	36088.6	0.000559962	6.44483e+07	1185	26	0	Single
T27	all	Metapneumovirus	100548	100188	0	0.99642	0	0	601459	360	1	0.00358038	0.000598186	1	0.99642	0.999487	0.99821	0.998207	Inf	0.00358038	Inf	0	186	130	Double
T27	mm	Metapneumovirus	22221	21922	0	0.986544	0	0	133578	299	1	0.0134557	0.00223339	1	0.986544	0.998081	0.993272	0.993227	Inf	0.0134557	Inf	0	149	106	Double
T27	equal	Metapneumovirus	78327	78266	0	0.999221	0	0	467881	61	1	0.000778786	0.000130358	1	0.999221	0.999888	0.999611	0.99961	Inf	0.000778786	Inf	0	37	24	Double
T27	all	Metapneumovirus	100548	100303	4	0.997563	6.65049e-06	3.98776e-05	601455	245	0.999993	0.00243665	0.00040718	0.99996	0.997563	0.999645	0.998778	0.99876	149998	0.00243666	6.15589e+07	0	186	0	Single
T27	mm	Metapneumovirus	22221	22018	1	0.990864	7.48626e-06	4.54153e-05	133577	203	0.999993	0.0091355	0.00151742	0.999955	0.990864	0.998691	0.995429	0.995389	132358	0.00913557	1.44882e+07	0	149	0	Single
T27	equal	Metapneumovirus	78327	78285	3	0.999464	6.41189e-06	3.832e-05	467878	42	0.999994	0.000536214	8.97589e-05	0.999962	0.999464	0.999918	0.999729	0.999713	155877	0.000536217	2.90697e+08	0	37	0	Single
T27	all	Rhinovirus	101946	100408	20	0.998667	3.32521e-05	0.000199148	601445	134	0.999967	0.00133278	0.000222747	0.999801	0.998667	0.999781	0.999317	0.999234	30033.2	0.00133282	2.25335e+07	1404	71	34	Double
T27	mm	Rhinovirus	22634	22187	6	0.99413	4.49502e-05	0.000270356	133475	131	0.999955	0.0058697	0.000980495	0.99973	0.99413	0.999121	0.997043	0.996922	22116.3	0.00586997	3.7677e+06	316	71	31	Double
T27	equal	Rhinovirus	79312	78221	14	0.999962	2.99156e-05	0.000178948	467970	3	0.99997	3.83514e-05	6.41063e-06	0.999821	0.999962	0.999969	0.999966	0.999891	33426.1	3.83525e-05	8.7155e+08	1088	0	3	Double
T27	all	Rhinovirus	101946	100442	76	0.999005	0.000126358	0.000756083	601389	100	0.999874	0.000994609	0.000166254	0.999244	0.999005	0.999749	0.99944	0.999125	7906.14	0.000994735	7.94799e+06	1404	71	0	Single
T27	mm	Rhinovirus	22634	22218	21	0.995519	0.000157326	0.000944287	133460	100	0.999843	0.00448069	0.000748727	0.999056	0.995519	0.999223	0.997681	0.997284	6327.76	0.00448139	1.41201e+06	316	71	0	Single
T27	equal	Rhinovirus	79312	78224	55	1	0.000117525	0.000702615	467929	0	0.999882	0	0	0.999297	1	0.999899	0.999941	0.999649	8508.8	0	Inf	1088	0	0	Single
T27	all	Sars_cov_2	100345	100003	0	0.997835	0	0	601787	217	1	0.00216524	0.000360463	1	0.997835	0.999691	0.998917	0.998916	Inf	0.00216524	Inf	125	80	124	Double
T27	mm	Sars_cov_2	22193	21966	0	0.991335	0	0	133641	192	1	0.00866504	0.00143462	1	0.991335	0.998768	0.995667	0.995649	Inf	0.00866504	Inf	35	63	116	Double
T27	equal	Sars_cov_2	78152	78037	0	0.99968	0	0	468146	25	1	0.000320258	5.33993e-05	1	0.99968	0.999954	0.99984	0.99984	Inf	0.000320258	Inf	90	17	8	Double
T27	all	Sars_cov_2	100345	100085	0	0.998653	0	0	601787	135	1	0.00134704	0.000224282	1	0.998653	0.999808	0.999326	0.999326	Inf	0.00134704	Inf	125	80	0	Single
T27	mm	Sars_cov_2	22193	22043	0	0.99481	0	0	133641	115	1	0.00519	0.000859775	1	0.99481	0.999262	0.997405	0.997398	Inf	0.00519	Inf	35	63	0	Single
T27	equal	Sars_cov_2	78152	78042	0	0.999744	0	0	468146	20	1	0.000256207	4.27199e-05	1	0.999744	0.999963	0.999872	0.999872	Inf	0.000256207	Inf	90	17	0	Single
T27	all	Unrelated	100185	0	0	0	0	NA	601926	100081	1	1	0.142564	NA	0	0.857436	0.5	NA	NA	1	NA	104	357	177	Double
T27	mm	Unrelated	22181	0	0	0	0	NA	133635	22164	1	1	0.14226	NA	0	0.85774	0.5	NA	NA	1	NA	17	84	37	Double
T27	equal	Unrelated	78004	0	0	0	0	NA	468291	77917	1	1	0.142651	NA	0	0.857349	0.5	NA	NA	1	NA	87	273	140	Double
T27	all	Unrelated	100185	0	0	0	0	NA	601926	100081	1	1	0.142564	NA	0	0.857436	0.5	NA	NA	1	NA	104	357	0	Single
T27	mm	Unrelated	22181	0	0	0	0	NA	133635	22164	1	1	0.14226	NA	0	0.85774	0.5	NA	NA	1	NA	17	84	0	Single
T27	equal	Unrelated	78004	0	0	0	0	NA	468291	77917	1	1	0.142651	NA	0	0.857349	0.5	NA	NA	1	NA	87	273	0	Single
T28	all	Coronaviridae	102076	101632	50	0.999105	8.32707e-05	0.000491729	600401	91	0.999917	0.000894586	0.000151542	0.999508	0.999105	0.999799	0.999511	0.999307	11998.3	0.000894661	1.3411e+07	353	36	27	Double
T28	mm	Coronaviridae	22466	22295	9	0.995935	6.75767e-05	0.000403515	133173	91	0.999932	0.00406504	0.000682855	0.999596	0.995935	0.999357	0.997934	0.997762	14737.8	0.00406532	3625265	80	36	27	Double
T28	equal	Coronaviridae	79610	79337	41	1	8.77439e-05	0.000516516	467228	0	0.999912	0	0	0.999483	1	0.999925	0.999956	0.999742	11396.8	0	Inf	273	0	0	Double
T28	all	Coronaviridae	102076	101659	226	0.999371	0.000376384	0.00221819	600225	64	0.999624	0.00062916	0.000106615	0.997782	0.999371	0.999587	0.999497	0.998576	2655.19	0.000629396	4.21863e+06	353	36	0	Single
T28	mm	Coronaviridae	22466	22322	85	0.997141	0.000638224	0.00379346	133097	64	0.999362	0.00285893	0.000480621	0.996207	0.997141	0.999042	0.998251	0.996674	1562.37	0.00286076	546138	80	36	0	Single
T28	equal	Coronaviridae	79610	79337	141	1	0.000301753	0.00177408	467128	0	0.999698	0	0	0.998226	1	0.999742	0.999849	0.999112	3313.96	0	Inf	273	0	0	Single
T28	all	Human	100209	100177	99598	0.999681	0.165455	0.498551	502367	32	0.834545	0.000319333	6.36944e-05	0.501449	0.999681	0.858112	0.917113	0.667882	6.04202	0.000382643	15790.2	0	24	8	Double
T28	mm	Human	22219	22211	22283	0.99964	0.167103	0.500809	111066	8	0.832897	0.000360052	7.20241e-05	0.499191	0.99964	0.856712	0.916269	0.665867	5.98218	0.000432289	13838.4	0	7	1	Double
T28	equal	Human	77990	77966	77315	0.999692	0.164986	0.497904	391301	24	0.835014	0.000307732	6.13301e-05	0.502096	0.999692	0.858511	0.917353	0.668459	6.05926	0.000368535	16441.5	0	17	7	Double
T28	all	Human	100209	100177	99598	0.999681	0.165455	0.498551	502367	32	0.834545	0.000319333	6.36944e-05	0.501449	0.999681	0.858112	0.917113	0.667882	6.04202	0.000382643	15790.2	0	24	0	Single
T28	mm	Human	22219	22211	22283	0.99964	0.167103	0.500809	111066	8	0.832897	0.000360052	7.20241e-05	0.499191	0.99964	0.856712	0.916269	0.665867	5.98218	0.000432289	13838.4	0	7	0	Single
T28	equal	Human	77990	77966	77315	0.999692	0.164986	0.497904	391301	24	0.835014	0.000307732	6.13301e-05	0.502096	0.999692	0.858511	0.917353	0.668459	6.05926	0.000368535	16441.5	0	17	0	Single
T28	all	Influenza	100249	98581	2	0.998481	3.31431e-06	2.02875e-05	603441	150	0.999997	0.00151928	0.000248513	0.99998	0.998481	0.999784	0.999239	0.99923	301263	0.00151928	1.98293e+08	1518	74	46	Double
T28	mm	Influenza	22288	21864	0	0.996173	0	0	133620	84	1	0.00382723	0.000628253	1	0.996173	0.99946	0.998086	0.998083	Inf	0.00382723	Inf	340	39	24	Double
T28	equal	Influenza	77961	76717	2	0.99914	4.25692e-06	2.60692e-05	469821	66	0.999996	0.000859565	0.000140459	0.999974	0.99914	0.999876	0.999568	0.999557	234710	0.000859569	2.73055e+08	1178	35	22	Double
T28	all	Influenza	100249	98625	13	0.998926	2.1543e-05	0.000131795	603430	106	0.999978	0.00107362	0.000175632	0.999868	0.998926	0.999831	0.999452	0.999397	46368.9	0.00107365	4.31882e+07	1518	74	0	Single
T28	mm	Influenza	22288	21886	3	0.997175	2.24517e-05	0.000137055	133617	62	0.999978	0.00282486	0.000463798	0.999863	0.997175	0.999582	0.998576	0.998517	44414.2	0.00282492	15722267	340	39	0	Single
T28	equal	Influenza	77961	76739	10	0.999427	2.12846e-05	0.000130295	469813	44	0.999979	0.000573044	9.36455e-05	0.99987	0.999427	0.999901	0.999703	0.999648	46955.4	0.000573056	8.19386e+07	1178	35	0	Single
T28	all	Metapneumovirus	100548	100212	0	0.996658	0	0	601626	336	1	0.00334169	0.000558175	1	0.996658	0.999521	0.998329	0.998326	Inf	0.00334169	Inf	0	185	122	Double
T28	mm	Metapneumovirus	22344	22069	0	0.987692	0	0	133224	275	1	0.0123076	0.00205994	1	0.987692	0.998232	0.993846	0.993808	Inf	0.0123076	Inf	0	149	97	Double
T28	equal	Metapneumovirus	78204	78143	0	0.99922	0	0	468402	61	1	0.000780011	0.000130213	1	0.99922	0.999888	0.99961	0.99961	Inf	0.000780011	Inf	0	36	25	Double
T28	all	Metapneumovirus	100548	100322	0	0.997752	0	0	601626	226	1	0.00224768	0.000375508	1	0.997752	0.999678	0.998876	0.998875	Inf	0.00224768	Inf	0	185	0	Single
T28	mm	Metapneumovirus	22344	22158	0	0.991676	0	0	133224	186	1	0.00832438	0.0013942	1	0.991676	0.998804	0.995838	0.99582	Inf	0.00832438	Inf	0	149	0	Single
T28	equal	Metapneumovirus	78204	78164	0	0.999489	0	0	468402	40	1	0.000511483	8.53894e-05	1	0.999489	0.999927	0.999744	0.999744	Inf	0.000511483	Inf	0	36	0	Single
T28	all	Rhinovirus	101948	100522	21	0.998798	3.49109e-05	0.000208866	601510	121	0.999965	0.00120227	0.00020112	0.999791	0.998798	0.999798	0.999381	0.999294	28609.9	0.00120231	2.37957e+07	1305	65	31	Double
T28	mm	Rhinovirus	22556	22143	9	0.994878	6.75113e-05	0.000406284	133302	114	0.999932	0.00512198	0.00085447	0.999594	0.994878	0.999209	0.997405	0.99723	14736.5	0.00512233	2.87691e+06	299	62	27	Double
T28	equal	Rhinovirus	79392	78379	12	0.999911	2.5629e-05	0.000153079	468208	7	0.999974	8.93017e-05	1.49504e-05	0.999847	0.999911	0.999965	0.999943	0.999879	39014.8	8.93039e-05	4.36877e+08	1006	3	4	Double
T28	all	Rhinovirus	101948	100553	78	0.999106	0.000129669	0.000775109	601453	90	0.99987	0.00089425	0.000149615	0.999225	0.999106	0.999761	0.999488	0.999165	7705.04	0.000894366	8.61509e+06	1305	65	0	Single
T28	mm	Rhinovirus	22556	22170	17	0.996091	0.000127521	0.000766214	133294	87	0.999872	0.00390888	0.000652267	0.999234	0.996091	0.999331	0.997982	0.99766	7811.17	0.00390938	1.99806e+06	299	62	0	Single
T28	equal	Rhinovirus	79392	78383	61	0.999962	0.000130281	0.000777625	468159	3	0.99987	3.82721e-05	6.40804e-06	0.999222	0.999962	0.999883	0.999916	0.999592	7675.44	3.82771e-05	2.00523e+08	1006	3	0	Single
T28	all	Sars_cov_2	100347	100012	0	0.997865	0	0	601948	214	1	0.00213517	0.000355386	1	0.997865	0.999695	0.998932	0.998931	Inf	0.00213517	Inf	121	64	134	Double
T28	mm	Sars_cov_2	22132	21913	0	0.991269	0	0	133462	193	1	0.00873066	0.00144402	1	0.991269	0.998759	0.995635	0.995616	Inf	0.00873066	Inf	26	52	125	Double
T28	equal	Sars_cov_2	78215	78099	0	0.999731	0	0	468486	21	1	0.000268817	4.48232e-05	1	0.999731	0.999962	0.999866	0.999866	Inf	0.000268817	Inf	95	12	9	Double
T28	all	Sars_cov_2	100347	100102	2	0.998763	3.32255e-06	1.99792e-05	601946	124	0.999997	0.0012372	0.000205956	0.99998	0.998763	0.999821	0.99938	0.999371	300602	0.00123721	2.42968e+08	121	64	0	Single
T28	mm	Sars_cov_2	22132	21999	0	0.99516	0	0	133462	107	1	0.00484031	0.000801084	1	0.99516	0.999312	0.99758	0.997574	Inf	0.00484031	Inf	26	52	0	Single
T28	equal	Sars_cov_2	78215	78103	2	0.999782	4.26907e-06	2.56066e-05	468484	17	0.999996	0.000217614	3.62859e-05	0.999974	0.999782	0.999965	0.999889	0.999878	234192	0.000217615	1.07618e+09	95	12	0	Single
T28	all	Unrelated	100192	0	0	0	0	NA	602080	100094	1	1	0.142549	NA	0	0.857451	0.5	NA	NA	1	NA	98	371	180	Double
T28	mm	Unrelated	22322	0	0	0	0	NA	133260	22308	1	1	0.143397	NA	0	0.856603	0.5	NA	NA	1	NA	14	89	37	Double
T28	equal	Unrelated	77870	0	0	0	0	NA	468820	77786	1	1	0.142307	NA	0	0.857693	0.5	NA	NA	1	NA	84	282	143	Double
T28	all	Unrelated	100192	0	0	0	0	NA	602080	100094	1	1	0.142549	NA	0	0.857451	0.5	NA	NA	1	NA	98	371	0	Single
T28	mm	Unrelated	22322	0	0	0	0	NA	133260	22308	1	1	0.143397	NA	0	0.856603	0.5	NA	NA	1	NA	14	89	0	Single
T28	equal	Unrelated	77870	0	0	0	0	NA	468820	77786	1	1	0.142307	NA	0	0.857693	0.5	NA	NA	1	NA	84	282	0	Single
T29	all	Coronaviridae	102076	101634	56	0.998958	9.32802e-05	0.000550693	600286	106	0.999907	0.00104187	0.000176551	0.999449	0.998958	0.999769	0.999432	0.999204	10709.2	0.00104197	1.02779e+07	336	43	28	Double
T29	mm	Coronaviridae	22337	22159	13	0.995239	9.82563e-05	0.000586325	132294	106	0.999902	0.00476084	0.000800604	0.999414	0.995239	0.99923	0.99757	0.997322	10129	0.0047613	2.12736e+06	72	43	28	Double
T29	equal	Coronaviridae	79739	79475	43	1	9.18735e-05	0.000540758	467992	0	0.999908	0	0	0.999459	1	0.999921	0.999954	0.99973	10884.5	0	Inf	264	0	0	Double
T29	all	Coronaviridae	102076	101661	234	0.999224	0.000389778	0.00229648	600108	79	0.99961	0.000776489	0.000131626	0.997704	0.999224	0.999554	0.999417	0.998463	2563.57	0.000776792	3.3002e+06	336	43	0	Single
T29	mm	Coronaviridae	22337	22186	95	0.996452	0.000718027	0.00426372	132212	79	0.999282	0.00354817	0.000597168	0.995736	0.996452	0.998874	0.997867	0.996094	1387.76	0.00355072	390840	72	43	0	Single
T29	equal	Coronaviridae	79739	79475	139	1	0.000296986	0.00174592	467896	0	0.999703	0	0	0.998254	1	0.999746	0.999852	0.999126	3367.16	0	Inf	264	0	0	Single
T29	all	Human	100209	100174	99625	0.999651	0.165525	0.498626	502248	35	0.834475	0.00034927	6.96818e-05	0.501374	0.999651	0.858051	0.917063	0.667809	6.03928	0.000418551	14429	0	28	7	Double
T29	mm	Human	22012	22002	22147	0.999546	0.167072	0.501642	110413	10	0.832928	0.000454298	9.05608e-05	0.498358	0.999546	0.856656	0.916237	0.665105	5.98274	0.000545422	10969	0	7	3	Double
T29	equal	Human	78197	78172	77478	0.99968	0.165088	0.497771	391835	25	0.834912	0.000319705	6.37983e-05	0.502229	0.99968	0.858445	0.917296	0.668574	6.05543	0.000382921	15813.8	0	21	4	Double
T29	all	Human	100209	100174	99625	0.999651	0.165525	0.498626	502248	35	0.834475	0.00034927	6.96818e-05	0.501374	0.999651	0.858051	0.917063	0.667809	6.03928	0.000418551	14429	0	28	0	Single
T29	mm	Human	22012	22002	22147	0.999546	0.167072	0.501642	110413	10	0.832928	0.000454298	9.05608e-05	0.498358	0.999546	0.856656	0.916237	0.665105	5.98274	0.000545422	10969	0	7	0	Single
T29	equal	Human	78197	78172	77478	0.99968	0.165088	0.497771	391835	25	0.834912	0.000319705	6.37983e-05	0.502229	0.99968	0.858445	0.917296	0.668574	6.05543	0.000382921	15813.8	0	21	0	Single
T29	all	Influenza	100157	98497	1	0.998267	1.65724e-06	1.01525e-05	603413	171	0.999998	0.00173308	0.000283308	0.99999	0.998267	0.999755	0.999133	0.999128	602368	0.00173309	3.47569e+08	1489	72	58	Double
T29	mm	Influenza	22020	21593	0	0.995436	0	0	132880	99	1	0.00456389	0.000744478	1	0.995436	0.99936	0.997718	0.997713	Inf	0.00456389	Inf	328	37	41	Double
T29	equal	Influenza	78137	76904	1	0.999065	2.12524e-06	1.30031e-05	470533	72	0.999998	0.000935356	0.000152995	0.999987	0.999065	0.999867	0.999531	0.999526	470094	0.000935358	5.02582e+08	1161	35	17	Double
T29	all	Influenza	100157	98552	17	0.998824	2.8173e-05	0.000172468	603397	116	0.999972	0.00117566	0.000192208	0.999828	0.998824	0.999811	0.999398	0.999326	35453.2	0.00117569	3.01552e+07	1489	72	0	Single
T29	mm	Influenza	22020	21631	3	0.997188	2.25768e-05	0.000138671	132877	61	0.999977	0.0028121	0.000458861	0.999861	0.997188	0.999586	0.998583	0.998523	44168.8	0.00281216	1.57064e+07	328	37	0	Single
T29	equal	Influenza	78137	76921	14	0.999285	2.97534e-05	0.000181972	470520	55	0.99997	0.000714508	0.000116878	0.999818	0.999285	0.999874	0.999628	0.999552	33585.6	0.00071453	4.70037e+07	1161	35	0	Single
T29	all	Metapneumovirus	100548	100223	0	0.996768	0	0	601534	325	1	0.00323229	0.000539994	1	0.996768	0.999537	0.998384	0.998381	Inf	0.00323229	Inf	0	169	129	Double
T29	mm	Metapneumovirus	22027	21762	0	0.987969	0	0	132545	265	1	0.0120307	0.00199533	1	0.987969	0.998286	0.993985	0.993948	Inf	0.0120307	Inf	0	141	97	Double
T29	equal	Metapneumovirus	78521	78461	0	0.999236	0	0	468989	60	1	0.000764127	0.000127918	1	0.999236	0.99989	0.999618	0.999618	Inf	0.000764127	Inf	0	28	32	Double
T29	all	Metapneumovirus	100548	100340	2	0.997931	3.32483e-06	1.99318e-05	601532	208	0.999997	0.00206866	0.000345664	0.99998	0.997931	0.999701	0.998964	0.998955	300145	0.00206867	1.45091e+08	0	169	0	Single
T29	mm	Metapneumovirus	22027	21853	0	0.992101	0	0	132545	174	1	0.0078994	0.00131104	1	0.992101	0.998874	0.99605	0.996035	Inf	0.0078994	Inf	0	141	0	Single
T29	equal	Metapneumovirus	78521	78487	2	0.999567	4.26449e-06	2.54813e-05	468987	34	0.999996	0.000433005	7.24914e-05	0.999975	0.999567	0.999934	0.999781	0.999771	234393	0.000433007	5.41314e+08	0	28	0	Single
T29	all	Rhinovirus	101951	100481	18	0.998807	2.99261e-05	0.000179106	601463	120	0.99997	0.00119283	0.000199474	0.999821	0.998807	0.999803	0.999389	0.999314	33375.8	0.00119287	2.79794e+07	1350	61	35	Double
T29	mm	Rhinovirus	22668	22275	3	0.994819	2.26962e-05	0.000134662	132178	116	0.999977	0.00518065	0.000876835	0.999865	0.994819	0.99923	0.997398	0.997336	43832.1	0.00518077	8.46053e+06	277	58	34	Double
T29	equal	Rhinovirus	79283	78206	15	0.999949	3.19625e-05	0.000191764	469285	4	0.999968	5.11444e-05	8.52353e-06	0.999808	0.999949	0.999965	0.999958	0.999879	31285.1	5.1146e-05	6.11682e+08	1073	3	1	Double
T29	all	Rhinovirus	101951	100515	76	0.999145	0.000126355	0.000755535	601405	86	0.999874	0.000854862	0.000142978	0.999244	0.999145	0.999769	0.999509	0.999195	7907.46	0.00085497	9.24881e+06	1350	61	0	Single
T29	mm	Rhinovirus	22668	22308	19	0.996293	0.000143742	0.000850988	132162	83	0.999856	0.00370685	0.000627623	0.999149	0.996293	0.99934	0.998075	0.997719	6931.11	0.00370738	1.86954e+06	277	58	0	Single
T29	equal	Rhinovirus	79283	78207	57	0.999962	0.000121457	0.000728304	469243	3	0.999879	3.83583e-05	6.39324e-06	0.999272	0.999962	0.99989	0.99992	0.999617	8233.02	3.83629e-05	2.14609e+08	1073	3	0	Single
T29	all	Sars_cov_2	100344	99996	0	0.997855	0	0	601871	215	1	0.00214547	0.000357092	1	0.997855	0.999694	0.998927	0.998926	Inf	0.00214547	Inf	133	79	129	Double
T29	mm	Sars_cov_2	22048	21830	0	0.991326	0	0	132551	191	1	0.00867354	0.00143888	1	0.991326	0.998764	0.995663	0.995644	Inf	0.00867354	Inf	27	61	123	Double
T29	equal	Sars_cov_2	78296	78166	0	0.999693	0	0	469320	24	1	0.000306945	5.11352e-05	1	0.999693	0.999956	0.999847	0.999847	Inf	0.000306945	Inf	106	18	6	Double
T29	all	Sars_cov_2	100344	100073	3	0.998623	4.98446e-06	2.99772e-05	601868	138	0.999995	0.00137709	0.000229234	0.99997	0.998623	0.999799	0.999309	0.999296	200347	0.0013771	1.45485e+08	133	79	0	Single
T29	mm	Sars_cov_2	22048	21905	2	0.994732	1.50885e-05	9.1295e-05	132549	116	0.999985	0.0052677	0.000874383	0.999909	0.994732	0.999237	0.997359	0.997314	65926.4	0.00526778	1.2515e+07	27	61	0	Single
T29	equal	Sars_cov_2	78296	78168	1	0.999719	2.13074e-06	1.27928e-05	469319	22	0.999998	0.000281366	4.68742e-05	0.999987	0.999719	0.999958	0.999858	0.999853	469188	0.000281367	1.66753e+09	106	18	0	Single
T29	all	Unrelated	100183	0	0	0	0	NA	601977	100105	1	1	0.142583	NA	0	0.857417	0.5	NA	NA	1	NA	78	358	181	Double
T29	mm	Unrelated	22178	0	0	0	0	NA	132408	22164	1	1	0.143389	NA	0	0.856611	0.5	NA	NA	1	NA	14	74	41	Double
T29	equal	Unrelated	78005	0	0	0	0	NA	469569	77941	1	1	0.142355	NA	0	0.857645	0.5	NA	NA	1	NA	64	284	140	Double
T29	all	Unrelated	100183	0	0	0	0	NA	601977	100105	1	1	0.142583	NA	0	0.857417	0.5	NA	NA	1	NA	78	358	0	Single
T29	mm	Unrelated	22178	0	0	0	0	NA	132408	22164	1	1	0.143389	NA	0	0.856611	0.5	NA	NA	1	NA	14	74	0	Single
T29	equal	Unrelated	78005	0	0	0	0	NA	469569	77941	1	1	0.142355	NA	0	0.857645	0.5	NA	NA	1	NA	64	284	0	Single
T30	all	Coronaviridae	102076	101613	43	0.998771	7.16204e-05	0.000422995	600345	125	0.999928	0.00122865	0.00020817	0.999577	0.998771	0.999761	0.99935	0.999174	13945.4	0.00122873	1.13494e+07	338	60	37	Double
T30	mm	Coronaviridae	22795	22587	7	0.994496	5.25439e-05	0.000309817	133215	125	0.999947	0.0055037	0.000937453	0.99969	0.994496	0.999153	0.997222	0.997086	18927	0.00550399	3.43877e+06	83	60	37	Double
T30	equal	Coronaviridae	79281	79026	36	1	7.70604e-05	0.000455339	467130	0	0.999923	0	0	0.999545	1	0.999934	0.999961	0.999772	12976.8	0	Inf	255	0	0	Double
T30	all	Coronaviridae	102076	101649	223	0.999125	0.000371426	0.00218902	600165	89	0.999629	0.000874796	0.000148271	0.997811	0.999125	0.999556	0.999377	0.998468	2689.97	0.000875121	3.07382e+06	338	60	0	Single
T30	mm	Coronaviridae	22795	22623	83	0.996081	0.00062302	0.00365542	133139	89	0.999377	0.00391863	0.000668028	0.996345	0.996081	0.998897	0.997729	0.996213	1598.79	0.00392108	407744	83	60	0	Single
T30	equal	Coronaviridae	79281	79026	140	1	0.000299679	0.00176844	467026	0	0.9997	0	0	0.998232	1	0.999744	0.99985	0.999115	3336.9	0	Inf	255	0	0	Single
T30	all	Human	100209	100173	99623	0.999641	0.16551	0.498624	502294	36	0.83449	0.000359249	7.1666e-05	0.501376	0.999641	0.858061	0.917066	0.667809	6.03978	0.000430501	14029.6	0	27	9	Double
T30	mm	Human	22239	22224	22206	0.999326	0.166094	0.499797	111489	15	0.833906	0.000674491	0.000134524	0.500203	0.999326	0.857497	0.916616	0.666697	6.01661	0.000808834	7438.62	0	10	5	Double
T30	equal	Human	77970	77949	77417	0.999731	0.165343	0.498288	390805	21	0.834657	0.000269334	5.37324e-05	0.501712	0.999731	0.858222	0.917194	0.668127	6.04642	0.000322688	18737.6	0	17	4	Double
T30	all	Human	100209	100173	99623	0.999641	0.16551	0.498624	502294	36	0.83449	0.000359249	7.1666e-05	0.501376	0.999641	0.858061	0.917066	0.667809	6.03978	0.000430501	14029.6	0	27	0	Single
T30	mm	Human	22239	22224	22206	0.999326	0.166094	0.499797	111489	15	0.833906	0.000674491	0.000134524	0.500203	0.999326	0.857497	0.916616	0.666697	6.01661	0.000808834	7438.62	0	10	0	Single
T30	equal	Human	77970	77949	77417	0.999731	0.165343	0.498288	390805	21	0.834657	0.000269334	5.37324e-05	0.501712	0.999731	0.858222	0.917194	0.668127	6.04642	0.000322688	18737.6	0	17	0	Single
T30	all	Influenza	100133	98573	1	0.998602	1.65723e-06	1.01447e-05	603414	138	0.999998	0.00139802	0.000228646	0.99999	0.998602	0.999802	0.9993	0.999295	602571	0.00139802	4.31017e+08	1422	68	46	Double
T30	mm	Influenza	22203	21802	0	0.996298	0	0	134051	81	1	0.0037015	0.000603883	1	0.996298	0.999481	0.998149	0.998146	Inf	0.0037015	Inf	320	35	29	Double
T30	equal	Influenza	77930	76771	1	0.999258	2.13054e-06	1.30256e-05	469363	57	0.999998	0.000741917	0.000121426	0.999987	0.999258	0.999894	0.999628	0.999622	469016	0.000741919	6.32166e+08	1102	33	17	Double
T30	all	Influenza	100133	98618	15	0.999058	2.48585e-05	0.000152079	603400	93	0.999975	0.000942144	0.000154103	0.999848	0.999058	0.999846	0.999516	0.999453	40189.8	0.000942168	4.26567e+07	1422	68	0	Single
T30	mm	Influenza	22203	21830	4	0.997578	2.98394e-05	0.000183201	134047	53	0.99997	0.00242197	0.000395227	0.999817	0.997578	0.999634	0.998774	0.998696	33431.6	0.00242204	1.3803e+07	320	35	0	Single
T30	equal	Influenza	77930	76788	11	0.999479	2.3436e-05	0.000143231	469353	40	0.999977	0.000520644	8.52164e-05	0.999857	0.999479	0.999907	0.999728	0.999668	42647.2	0.000520656	8.19106e+07	1102	33	0	Single
T30	all	Metapneumovirus	100548	100189	0	0.99643	0	0	601578	359	1	0.00357043	0.000596408	1	0.99643	0.999489	0.998215	0.998212	Inf	0.00357043	Inf	0	207	111	Double
T30	mm	Metapneumovirus	22257	21981	0	0.987599	0	0	133677	276	1	0.0124006	0.00206042	1	0.987599	0.99823	0.9938	0.993761	Inf	0.0124006	Inf	0	157	78	Double
T30	equal	Metapneumovirus	78291	78208	0	0.99894	0	0	467901	83	1	0.00106015	0.000177356	1	0.99894	0.999848	0.99947	0.99947	Inf	0.00106015	Inf	0	50	33	Double
T30	all	Metapneumovirus	100548	100278	1	0.997315	1.66229e-06	9.97218e-06	601577	270	0.999998	0.00268528	0.000448619	0.99999	0.997315	0.999614	0.998657	0.998651	599963	0.00268529	2.23426e+08	0	207	0	Single
T30	mm	Metapneumovirus	22257	22047	0	0.990565	0	0	133677	210	1	0.00943523	0.00156849	1	0.990565	0.998653	0.995282	0.99526	Inf	0.00943523	Inf	0	157	0	Single
T30	equal	Metapneumovirus	78291	78231	1	0.999234	2.1372e-06	1.27825e-05	467900	60	0.999998	0.000766372	0.000128216	0.999987	0.999234	0.999888	0.999616	0.99961	467542	0.000766373	610071415	0	50	0	Single
T30	all	Rhinovirus	101952	100472	24	0.998867	3.98976e-05	0.000238815	601516	114	0.99996	0.00113336	0.000189485	0.999761	0.998867	0.999803	0.999413	0.999314	25035.8	0.0011334	2.2089e+07	1366	54	39	Double
T30	mm	Rhinovirus	22892	22475	6	0.995262	4.49937e-05	0.000266892	133346	107	0.999955	0.00473829	0.00080178	0.999733	0.995262	0.999275	0.997608	0.997492	22120	0.0047385	4.66815e+06	310	50	36	Double
T30	equal	Rhinovirus	79060	77997	18	0.99991	3.84461e-05	0.000230725	468170	7	0.999962	8.9739e-05	1.49516e-05	0.999769	0.99991	0.999954	0.999936	0.99984	26008.1	8.97424e-05	2.89808e+08	1056	4	3	Double
T30	all	Rhinovirus	101952	100511	79	0.999254	0.00013133	0.000785366	601461	75	0.999869	0.000745631	0.000124681	0.999215	0.999254	0.999781	0.999562	0.999235	7608.75	0.000745729	1.02031e+07	1366	54	0	Single
T30	mm	Rhinovirus	22892	22511	25	0.996856	0.000187474	0.00110934	133327	71	0.999813	0.0031441	0.000532242	0.998891	0.996856	0.999384	0.998334	0.997872	5317.31	0.00314469	1.69089e+06	310	50	0	Single
T30	equal	Rhinovirus	79060	78000	54	0.999949	0.000115338	0.000691829	468134	4	0.999885	5.12794e-05	8.54449e-06	0.999308	0.999949	0.999894	0.999917	0.999628	8669.7	5.12853e-05	1.69048e+08	1056	4	0	Single
T30	all	Sars_cov_2	100346	100026	0	0.997855	0	0	601885	215	1	0.00214483	0.000357084	1	0.997855	0.999694	0.998928	0.998926	Inf	0.00214483	Inf	105	73	123	Double
T30	mm	Sars_cov_2	22077	21850	0	0.990885	0	0	133883	201	1	0.00911523	0.00149906	1	0.990885	0.998711	0.995442	0.995422	Inf	0.00911523	Inf	26	65	118	Double
T30	equal	Sars_cov_2	78269	78176	0	0.999821	0	0	468002	14	1	0.000179051	2.99135e-05	1	0.999821	0.999974	0.99991	0.99991	Inf	0.000179051	Inf	79	8	5	Double
T30	all	Sars_cov_2	100346	100110	2	0.998693	3.32289e-06	1.99776e-05	601883	131	0.999997	0.00130685	0.000217603	0.99998	0.998693	0.999811	0.999345	0.999336	300549	0.00130685	2.29979e+08	105	73	0	Single
T30	mm	Sars_cov_2	22077	21930	0	0.994513	0	0	133883	121	1	0.00548728	0.000902958	1	0.994513	0.999224	0.997256	0.997249	Inf	0.00548728	Inf	26	65	0	Single
T30	equal	Sars_cov_2	78269	78180	2	0.999872	4.27349e-06	2.55813e-05	468000	10	0.999996	0.000127894	2.13671e-05	0.999974	0.999872	0.999978	0.999934	0.999923	233971	0.000127894	1829412000	79	8	0	Single
T30	all	Unrelated	100185	0	0	0	0	NA	602033	100093	1	1	0.142557	NA	0	0.857443	0.5	NA	NA	1	NA	92	355	180	Double
T30	mm	Unrelated	22231	0	0	0	0	NA	133724	22210	1	1	0.142432	NA	0	0.857568	0.5	NA	NA	1	NA	21	74	42	Double
T30	equal	Unrelated	77954	0	0	0	0	NA	468309	77883	1	1	0.142593	NA	0	0.857407	0.5	NA	NA	1	NA	71	281	138	Double
T30	all	Unrelated	100185	0	0	0	0	NA	602033	100093	1	1	0.142557	NA	0	0.857443	0.5	NA	NA	1	NA	92	355	0	Single
T30	mm	Unrelated	22231	0	0	0	0	NA	133724	22210	1	1	0.142432	NA	0	0.857568	0.5	NA	NA	1	NA	21	74	0	Single
T30	equal	Unrelated	77954	0	0	0	0	NA	468309	77883	1	1	0.142593	NA	0	0.857407	0.5	NA	NA	1	NA	71	281	0	Single
T31	all	Coronaviridae	102076	101631	51	0.998693	8.49373e-05	0.000501564	600392	133	0.999915	0.00130695	0.000221473	0.999498	0.998693	0.999738	0.999304	0.999096	11758	0.00130706	8.99579e+06	312	52	53	Double
T31	mm	Coronaviridae	22629	22429	13	0.994105	9.76658e-05	0.000579271	133094	133	0.999902	0.00589487	0.000998296	0.999421	0.994105	0.999062	0.997004	0.996756	10178.6	0.00589544	1.72653e+06	67	52	53	Double
T31	equal	Coronaviridae	79447	79202	38	1	8.13119e-05	0.000479556	467298	0	0.999919	0	0	0.99952	1	0.99993	0.999959	0.99976	12298.3	0	Inf	245	0	0	Double
T31	all	Coronaviridae	102076	101683	230	0.999204	0.000383051	0.00225683	600213	81	0.999617	0.000795959	0.000134934	0.997743	0.999204	0.999557	0.99941	0.998473	2608.54	0.000796264	3.27598e+06	312	52	0	Single
T31	mm	Coronaviridae	22629	22481	92	0.99641	0.000691173	0.00407567	133015	81	0.999309	0.00359011	0.000608583	0.995924	0.99641	0.998889	0.997859	0.996167	1441.62	0.00359259	401276	67	52	0	Single
T31	equal	Coronaviridae	79447	79202	138	1	0.000295291	0.00173935	467198	0	0.999705	0	0	0.998261	1	0.999748	0.999852	0.99913	3386.49	0	Inf	245	0	0	Single
T31	all	Human	100209	100179	99578	0.999701	0.165413	0.498496	502420	30	0.834587	0.000299374	5.97074e-05	0.501504	0.999701	0.85815	0.917144	0.667936	6.04368	0.000358709	16848.4	0	19	10	Double
T31	mm	Human	22287	22278	22107	0.999596	0.165742	0.498074	111275	9	0.834258	0.000403823	8.08742e-05	0.501926	0.999596	0.857929	0.916927	0.668287	6.03104	0.00048405	12459.5	0	7	2	Double
T31	equal	Human	77922	77901	77471	0.99973	0.165319	0.498616	391145	21	0.834681	0.0002695	5.36856e-05	0.501384	0.99973	0.858213	0.917206	0.667835	6.04729	0.000322878	18729.3	0	12	8	Double
T31	all	Human	100209	100179	99578	0.999701	0.165413	0.498496	502420	30	0.834587	0.000299374	5.97074e-05	0.501504	0.999701	0.85815	0.917144	0.667936	6.04368	0.000358709	16848.4	0	19	0	Single
T31	mm	Human	22287	22278	22107	0.999596	0.165742	0.498074	111275	9	0.834258	0.000403823	8.08742e-05	0.501926	0.999596	0.857929	0.916927	0.668287	6.03104	0.00048405	12459.5	0	7	0	Single
T31	equal	Human	77922	77901	77471	0.99973	0.165319	0.498616	391145	21	0.834681	0.0002695	5.36856e-05	0.501384	0.99973	0.858213	0.917206	0.667835	6.04729	0.000322878	18729.3	0	12	0	Single
T31	all	Influenza	100186	98602	0	0.998613	0	0	603468	137	1	0.0013875	0.00022697	1	0.998613	0.999805	0.999306	0.999306	Inf	0.0013875	Inf	1447	59	51	Double
T31	mm	Influenza	22085	21672	0	0.996276	0	0	133916	81	1	0.00372362	0.000604491	1	0.996276	0.99948	0.998138	0.998135	Inf	0.00372362	Inf	332	34	30	Double
T31	equal	Influenza	78101	76930	0	0.999273	0	0	469552	56	1	0.000727405	0.000119248	1	0.999273	0.999898	0.999636	0.999636	Inf	0.000727405	Inf	1115	25	21	Double
T31	all	Influenza	100186	98651	15	0.999109	2.48563e-05	0.000152028	603453	88	0.999975	0.000891239	0.000145806	0.999848	0.999109	0.999853	0.999542	0.999478	40195.3	0.000891261	4.50994e+07	1447	59	0	Single
T31	mm	Influenza	22085	21701	0	0.99761	0	0	133916	52	1	0.00239047	0.000388152	1	0.99761	0.999666	0.998805	0.998803	Inf	0.00239047	Inf	332	34	0	Single
T31	equal	Influenza	78101	76950	15	0.999532	3.19453e-05	0.000194894	469537	36	0.999968	0.000467617	7.66654e-05	0.999805	0.999532	0.999907	0.99975	0.999669	31288.8	0.000467632	6.6909e+07	1115	25	0	Single
T31	all	Metapneumovirus	100548	100232	0	0.996857	0	0	601659	316	1	0.00314278	0.000524939	1	0.996857	0.99955	0.998429	0.998426	Inf	0.00314278	Inf	0	181	102	Double
T31	mm	Metapneumovirus	22194	21956	0	0.989276	0	0	133475	238	1	0.0107236	0.00177993	1	0.989276	0.998471	0.994638	0.994609	Inf	0.0107236	Inf	0	139	66	Double
T31	equal	Metapneumovirus	78354	78276	0	0.999005	0	0	468184	78	1	0.000995482	0.000166573	1	0.999005	0.999857	0.999502	0.999502	Inf	0.000995482	Inf	0	42	36	Double
T31	all	Metapneumovirus	100548	100318	2	0.997713	3.32414e-06	1.99362e-05	601657	230	0.999997	0.00228746	0.000382132	0.99998	0.997713	0.99967	0.998855	0.998845	300141	0.00228747	1.31211e+08	0	181	0	Single
T31	mm	Metapneumovirus	22194	22017	2	0.992025	1.49841e-05	9.08306e-05	133473	177	0.999985	0.00797513	0.00132435	0.999909	0.992025	0.99885	0.996005	0.995951	66205.3	0.00797525	8.30134e+06	0	139	0	Single
T31	equal	Metapneumovirus	78354	78301	0	0.999324	0	0	468184	53	1	0.000676417	0.000113191	1	0.999324	0.999903	0.999662	0.999662	Inf	0.000676417	Inf	0	42	0	Single
T31	all	Rhinovirus	101945	100481	21	0.998698	3.49072e-05	0.000208951	601574	131	0.999965	0.00130203	0.000217715	0.999791	0.998698	0.999784	0.999332	0.999244	28610.1	0.00130208	2.19726e+07	1333	72	42	Double
T31	mm	Rhinovirus	22666	22245	6	0.994501	4.50109e-05	0.000269651	133295	123	0.999955	0.00549893	0.000921915	0.99973	0.994501	0.999171	0.997228	0.997109	22094.7	0.00549917	4.01781e+06	298	67	40	Double
T31	equal	Rhinovirus	79279	78236	15	0.999898	3.20312e-05	0.000191691	468279	8	0.999968	0.000102244	1.70835e-05	0.999808	0.999898	0.999958	0.999933	0.999853	31216.4	0.000102248	3.05302e+08	1035	5	2	Double
T31	all	Rhinovirus	101945	100522	91	0.999105	0.000151265	0.000904456	601504	90	0.999849	0.000894526	0.000149603	0.999096	0.999105	0.999742	0.999477	0.999101	6605.02	0.000894661	7.38271e+06	1333	72	0	Single
T31	mm	Rhinovirus	22666	22284	23	0.996245	0.000172542	0.00103107	133278	84	0.999827	0.00375536	0.000629865	0.998969	0.996245	0.999313	0.998036	0.997605	5773.93	0.00375601	1.53725e+06	298	67	0	Single
T31	equal	Rhinovirus	79279	78238	68	0.999923	0.000145208	0.000868388	468226	6	0.999855	7.66832e-05	1.28142e-05	0.999132	0.999923	0.999865	0.999889	0.999527	6886.15	7.66943e-05	8.97869e+07	1035	5	0	Single
T31	all	Sars_cov_2	100345	100013	0	0.997686	0	0	601962	232	1	0.00231433	0.000385258	1	0.997686	0.99967	0.998843	0.998841	Inf	0.00231433	Inf	100	85	131	Double
T31	mm	Sars_cov_2	22378	22152	0	0.990653	0	0	133308	209	1	0.00934663	0.00156534	1	0.990653	0.998657	0.995327	0.995305	Inf	0.00934663	Inf	17	68	125	Double
T31	equal	Sars_cov_2	77967	77861	0	0.999705	0	0	468654	23	1	0.000295311	4.90743e-05	1	0.999705	0.999958	0.999852	0.999852	Inf	0.000295311	Inf	83	17	6	Double
T31	all	Sars_cov_2	100345	100095	5	0.998504	8.30617e-06	4.995e-05	601957	150	0.999992	0.00149633	0.000249125	0.99995	0.998504	0.999779	0.999248	0.999226	120212	0.00149635	8.03372e+07	100	85	0	Single
T31	mm	Sars_cov_2	22378	22232	2	0.994231	1.50029e-05	8.99523e-05	133306	129	0.999985	0.00576897	0.000966763	0.99991	0.994231	0.999158	0.997108	0.997062	66269.5	0.00576906	1.14871e+07	17	68	0	Single
T31	equal	Sars_cov_2	77967	77863	3	0.99973	6.40131e-06	3.85277e-05	468651	21	0.999994	0.000269632	4.48075e-05	0.999961	0.99973	0.999956	0.999862	0.999846	156176	0.000269633	5.79215e+08	83	17	0	Single
T31	all	Unrelated	100188	0	0	0	0	NA	602117	100090	1	1	0.142536	NA	0	0.857464	0.5	NA	NA	1	NA	98	370	192	Double
T31	mm	Unrelated	22161	0	0	0	0	NA	133525	22144	1	1	0.142251	NA	0	0.857749	0.5	NA	NA	1	NA	17	83	45	Double
T31	equal	Unrelated	78027	0	0	0	0	NA	468592	77946	1	1	0.142618	NA	0	0.857382	0.5	NA	NA	1	NA	81	287	147	Double
T31	all	Unrelated	100188	0	0	0	0	NA	602117	100090	1	1	0.142536	NA	0	0.857464	0.5	NA	NA	1	NA	98	370	0	Single
T31	mm	Unrelated	22161	0	0	0	0	NA	133525	22144	1	1	0.142251	NA	0	0.857749	0.5	NA	NA	1	NA	17	83	0	Single
T31	equal	Unrelated	78027	0	0	0	0	NA	468592	77946	1	1	0.142618	NA	0	0.857382	0.5	NA	NA	1	NA	81	287	0	Single
T32	all	Coronaviridae	102076	101653	74	0.998733	0.000123248	0.000727437	600340	129	0.999877	0.00126741	0.000214832	0.999273	0.998733	0.999711	0.999305	0.999003	8103.42	0.00126757	6.39287e+06	294	71	35	Double
T32	mm	Coronaviridae	22460	22273	25	0.994242	0.000187399	0.00112118	133380	129	0.999813	0.00575841	0.000966227	0.998879	0.994242	0.999012	0.997027	0.996555	5305.47	0.00575949	921170	58	71	35	Double
T32	equal	Coronaviridae	79616	79380	49	1	0.000104923	0.000616903	466960	0	0.999895	0	0	0.999383	1	0.99991	0.999948	0.999691	9530.8	0	Inf	236	0	0	Double
T32	all	Coronaviridae	102076	101688	254	0.999076	0.000423041	0.00249161	600160	94	0.999577	0.000923542	0.0001566	0.997508	0.999076	0.999504	0.999327	0.998292	2361.65	0.000923933	2.55608e+06	294	71	0	Single
T32	mm	Coronaviridae	22460	22308	92	0.995804	0.000689629	0.00410714	133313	94	0.99931	0.00419605	0.000704611	0.995893	0.995804	0.998806	0.997557	0.995848	1443.97	0.00419895	343888	58	71	0	Single
T32	equal	Coronaviridae	79616	79380	162	1	0.000346888	0.00203666	466847	0	0.999653	0	0	0.997963	1	0.999704	0.999827	0.998981	2882.77	0	Inf	236	0	0	Single
T32	all	Human	100209	100170	99562	0.999611	0.165389	0.498478	502425	39	0.834611	0.000389187	7.76175e-05	0.501522	0.999611	0.858158	0.917111	0.667931	6.044	0.000466309	12961.4	0	29	9	Double
T32	mm	Human	22247	22240	22222	0.999685	0.166382	0.499798	111338	7	0.833618	0.000314649	6.28677e-05	0.500202	0.999685	0.85733	0.916652	0.666777	6.00837	0.00037745	15918.3	0	5	1	Double
T32	equal	Human	77962	77930	77340	0.99959	0.165106	0.4981	391087	32	0.834894	0.000410456	8.18165e-05	0.5019	0.99959	0.858394	0.917242	0.668262	6.05424	0.000491627	12314.7	0	24	8	Double
T32	all	Human	100209	100170	99562	0.999611	0.165389	0.498478	502425	39	0.834611	0.000389187	7.76175e-05	0.501522	0.999611	0.858158	0.917111	0.667931	6.044	0.000466309	12961.4	0	29	0	Single
T32	mm	Human	22247	22240	22222	0.999685	0.166382	0.499798	111338	7	0.833618	0.000314649	6.28677e-05	0.500202	0.999685	0.85733	0.916652	0.666777	6.00837	0.00037745	15918.3	0	5	0	Single
T32	equal	Human	77962	77930	77340	0.99959	0.165106	0.4981	391087	32	0.834894	0.000410456	8.18165e-05	0.5019	0.99959	0.858394	0.917242	0.668262	6.05424	0.000491627	12314.7	0	24	0	Single
T32	all	Influenza	100215	98578	1	0.99844	1.6571e-06	1.01441e-05	603463	154	0.999998	0.00155978	0.000255129	0.99999	0.99844	0.999779	0.999219	0.999214	602523	0.00155978	3.86287e+08	1483	71	57	Double
T32	mm	Influenza	22352	21938	0	0.995643	0	0	133773	96	1	0.0043569	0.000717119	1	0.995643	0.999384	0.997822	0.997817	Inf	0.0043569	Inf	318	45	34	Double
T32	equal	Influenza	77863	76640	1	0.999244	2.12906e-06	1.30478e-05	469690	58	0.999998	0.000756213	0.00012347	0.999987	0.999244	0.999892	0.999621	0.999615	469336	0.000756214	6.20639e+08	1165	26	23	Double
T32	all	Influenza	100215	98633	13	0.998997	2.15423e-05	0.000131784	603451	99	0.999978	0.00100271	0.000164029	0.999868	0.998997	0.999841	0.999488	0.999433	46373.8	0.00100274	4.62472e+07	1483	71	0	Single
T32	mm	Influenza	22352	21971	4	0.997141	2.99014e-05	0.000182025	133769	63	0.99997	0.00285922	0.000470739	0.999818	0.997141	0.99957	0.998555	0.998478	33347.6	0.0028593	1.16629e+07	318	45	0	Single
T32	equal	Influenza	77863	76662	9	0.999531	1.91615e-05	0.000117385	469682	36	0.999981	0.000469373	7.66417e-05	0.999883	0.999531	0.999918	0.999756	0.999707	52163.4	0.000469382	1.11132e+08	1165	26	0	Single
T32	all	Metapneumovirus	100548	100176	0	0.9963	0	0	601648	372	1	0.00369973	0.00061792	1	0.9963	0.99947	0.99815	0.998147	Inf	0.00369973	Inf	0	210	118	Double
T32	mm	Metapneumovirus	22368	22070	0	0.986677	0	0	133439	298	1	0.0133226	0.00222825	1	0.986677	0.998087	0.993339	0.993294	Inf	0.0133226	Inf	0	168	86	Double
T32	equal	Metapneumovirus	78180	78106	0	0.999053	0	0	468209	74	1	0.000946534	0.000158024	1	0.999053	0.999865	0.999527	0.999527	Inf	0.000946534	Inf	0	42	32	Double
T32	all	Metapneumovirus	100548	100274	1	0.997275	1.6621e-06	9.97258e-06	601647	274	0.999998	0.00272507	0.000455209	0.99999	0.997275	0.999608	0.998637	0.998631	600008	0.00272507	2.20181e+08	0	210	0	Single
T32	mm	Metapneumovirus	22368	22143	0	0.989941	0	0	133439	225	1	0.010059	0.00168333	1	0.989941	0.998556	0.99497	0.994945	Inf	0.010059	Inf	0	168	0	Single
T32	equal	Metapneumovirus	78180	78131	1	0.999373	2.1358e-06	1.27989e-05	468208	49	0.999998	0.000626759	0.000104643	0.999987	0.999373	0.999908	0.999686	0.99968	467916	0.00062676	7.46562e+08	0	42	0	Single
T32	all	Rhinovirus	101945	100483	21	0.998738	3.49077e-05	0.000208947	601565	127	0.999965	0.0012623	0.000211071	0.999791	0.998738	0.999789	0.999351	0.999264	28610.8	0.00126234	2.26648e+07	1335	69	29	Double
T32	mm	Rhinovirus	22316	21895	6	0.994459	4.48464e-05	0.00027396	133784	122	0.999955	0.00554117	0.000911087	0.999726	0.994459	0.999178	0.997207	0.997085	22174.8	0.00554142	4.00164e+06	299	67	28	Double
T32	equal	Rhinovirus	79629	78588	15	0.999936	3.20653e-05	0.000190832	467781	5	0.999968	6.36189e-05	1.06886e-05	0.999809	0.999936	0.999963	0.999952	0.999873	31184.4	6.36209e-05	4.9016e+08	1036	2	1	Double
T32	all	Rhinovirus	101945	100511	85	0.999016	0.000141293	0.000844964	601501	99	0.999859	0.000983998	0.000164561	0.999155	0.999016	0.999738	0.999437	0.999086	7070.52	0.000984137	7.18449e+06	1335	69	0	Single
T32	mm	Rhinovirus	22316	21922	28	0.995685	0.000209283	0.00127563	133762	95	0.999791	0.00431485	0.000709713	0.998724	0.995685	0.999211	0.997738	0.997202	4757.6	0.00431575	1.10238e+06	299	67	0	Single
T32	equal	Rhinovirus	79629	78589	57	0.999949	0.000121848	0.000724767	467739	4	0.999878	5.08951e-05	8.5517e-06	0.999275	0.999949	0.999888	0.999914	0.999612	8206.53	5.09013e-05	1.61224e+08	1036	2	0	Single
T32	all	Sars_cov_2	100347	100011	0	0.997765	0	0	601961	224	1	0.00223475	0.000371979	1	0.997765	0.999681	0.998883	0.998881	Inf	0.00223475	Inf	112	79	132	Double
T32	mm	Sars_cov_2	22507	22273	0	0.990836	0	0	133328	206	1	0.00916411	0.00154268	1	0.990836	0.998678	0.995418	0.995397	Inf	0.00916411	Inf	28	70	123	Double
T32	equal	Sars_cov_2	77840	77738	0	0.999769	0	0	468633	18	1	0.000231493	3.84081e-05	1	0.999769	0.999967	0.999884	0.999884	Inf	0.000231493	Inf	84	9	9	Double
T32	all	Sars_cov_2	100347	100110	1	0.998753	1.66124e-06	9.98891e-06	601960	125	0.999998	0.00124707	0.000207612	0.99999	0.998753	0.999821	0.999376	0.999371	601210	0.00124707	4.82098e+08	112	79	0	Single
T32	mm	Sars_cov_2	22507	22367	0	0.995018	0	0	133328	112	1	0.00498243	0.000839329	1	0.995018	0.999281	0.997509	0.997503	Inf	0.00498243	Inf	28	70	0	Single
T32	equal	Sars_cov_2	77840	77743	1	0.999833	2.13387e-06	1.28627e-05	468632	13	0.999998	0.00016719	2.77395e-05	0.999987	0.999833	0.999974	0.999915	0.99991	468555	0.00016719	2.80253e+09	84	9	0	Single
T32	all	Unrelated	100186	0	0	0	0	NA	602116	100080	1	1	0.142524	NA	0	0.857476	0.5	NA	NA	1	NA	106	365	193	Double
T32	mm	Unrelated	22279	0	0	0	0	NA	133547	22260	1	1	0.142869	NA	0	0.857131	0.5	NA	NA	1	NA	19	84	48	Double
T32	equal	Unrelated	77907	0	0	0	0	NA	468569	77820	1	1	0.142426	NA	0	0.857574	0.5	NA	NA	1	NA	87	281	145	Double
T32	all	Unrelated	100186	0	0	0	0	NA	602116	100080	1	1	0.142524	NA	0	0.857476	0.5	NA	NA	1	NA	106	365	0	Single
T32	mm	Unrelated	22279	0	0	0	0	NA	133547	22260	1	1	0.142869	NA	0	0.857131	0.5	NA	NA	1	NA	19	84	0	Single
T32	equal	Unrelated	77907	0	0	0	0	NA	468569	77820	1	1	0.142426	NA	0	0.857574	0.5	NA	NA	1	NA	87	281	0	Single
T33	all	Coronaviridae	102076	101615	37	0.99882	6.16218e-05	0.000363987	600400	120	0.999938	0.00117954	0.000199827	0.999636	0.99882	0.999776	0.999379	0.999228	16208.9	0.00117961	1.37409e+07	341	52	39	Double
T33	mm	Coronaviridae	22809	22612	12	0.994721	8.99409e-05	0.00053041	133409	120	0.99991	0.0052789	0.000898681	0.99947	0.994721	0.999155	0.997316	0.99709	11059.7	0.00527938	2.09489e+06	77	52	39	Double
T33	equal	Coronaviridae	79267	79003	25	1	5.35314e-05	0.000316344	466991	0	0.999946	0	0	0.999684	1	0.999954	0.999973	0.999842	18680.6	0	Inf	264	0	0	Double
T33	all	Coronaviridae	102076	101653	190	0.999194	0.000316436	0.00186562	600247	82	0.999684	0.000806016	0.000136592	0.998134	0.999194	0.999613	0.999439	0.998664	3157.65	0.000806271	3.91636e+06	341	52	0	Single
T33	mm	Coronaviridae	22809	22650	78	0.996393	0.000584616	0.00343189	133343	82	0.999415	0.00360725	0.000614577	0.996568	0.996393	0.998975	0.997904	0.99648	1704.36	0.00360936	472204	77	52	0	Single
T33	equal	Coronaviridae	79267	79003	112	1	0.00023982	0.00141566	466904	0	0.99976	0	0	0.998584	1	0.999795	0.99988	0.999292	4169.79	0	Inf	264	0	0	Single
T33	all	Human	100209	100182	99672	0.999731	0.165578	0.498724	502291	27	0.834422	0.000269437	5.37508e-05	0.501276	0.999731	0.858013	0.917076	0.66774	6.03781	0.000322903	18698.6	0	19	8	Double
T33	mm	Human	22269	22260	22235	0.999596	0.166077	0.499719	111649	9	0.833923	0.000404149	8.06033e-05	0.500281	0.999596	0.85755	0.91676	0.666826	6.01888	0.000484636	12419.4	0	7	2	Double
T33	equal	Human	77940	77922	77437	0.999769	0.165436	0.498439	390642	18	0.834564	0.000230947	4.60759e-05	0.501561	0.999769	0.858146	0.917167	0.668001	6.04325	0.000276728	21838.3	0	12	6	Double
T33	all	Human	100209	100182	99672	0.999731	0.165578	0.498724	502291	27	0.834422	0.000269437	5.37508e-05	0.501276	0.999731	0.858013	0.917076	0.66774	6.03781	0.000322903	18698.6	0	19	0	Single
T33	mm	Human	22269	22260	22235	0.999596	0.166077	0.499719	111649	9	0.833923	0.000404149	8.06033e-05	0.500281	0.999596	0.85755	0.91676	0.666826	6.01888	0.000484636	12419.4	0	7	0	Single
T33	equal	Human	77940	77922	77437	0.999769	0.165436	0.498439	390642	18	0.834564	0.000230947	4.60759e-05	0.501561	0.999769	0.858146	0.917167	0.668001	6.04325	0.000276728	21838.3	0	12	0	Single
T33	all	Influenza	100197	98560	2	0.998531	3.31418e-06	2.02918e-05	603465	145	0.999997	0.00146902	0.000240221	0.99998	0.998531	0.999791	0.999264	0.999255	301290	0.00146903	2.05095e+08	1492	72	42	Double
T33	mm	Influenza	22299	21881	0	0.995813	0	0	134180	92	1	0.00418696	0.000685176	1	0.995813	0.999411	0.997907	0.997902	Inf	0.00418696	Inf	326	42	29	Double
T33	equal	Influenza	77898	76679	2	0.999309	4.26178e-06	2.60821e-05	469285	53	0.999996	0.000690716	0.000112925	0.999974	0.999309	0.999899	0.999653	0.999641	234481	0.000690719	3.39475e+08	1166	30	13	Double
T33	all	Influenza	100197	98601	7	0.998946	1.15996e-05	7.09882e-05	603460	104	0.999988	0.00105364	0.00017231	0.999929	0.998946	0.999842	0.999467	0.999437	86118.7	0.00105366	8.17332e+07	1492	72	0	Single
T33	mm	Influenza	22299	21909	3	0.997087	2.2358e-05	0.000136911	134177	64	0.999978	0.00291267	0.000476754	0.999863	0.997087	0.999571	0.998532	0.998473	44596.4	0.00291273	1.53109e+07	326	42	0	Single
T33	equal	Influenza	77898	76692	4	0.999479	8.52357e-06	5.2154e-05	469283	40	0.999991	0.000521295	8.52291e-05	0.999948	0.999479	0.999919	0.999735	0.999713	117261	0.000521299	2.24939e+08	1166	30	0	Single
T33	all	Metapneumovirus	100548	100197	0	0.996509	0	0	601624	351	1	0.00349087	0.000583081	1	0.996509	0.9995	0.998255	0.998252	Inf	0.00349087	Inf	0	194	111	Double
T33	mm	Metapneumovirus	22418	22129	0	0.987109	0	0	133735	289	1	0.0128914	0.00215633	1	0.987109	0.998149	0.993554	0.993512	Inf	0.0128914	Inf	0	152	91	Double
T33	equal	Metapneumovirus	78130	78068	0	0.999206	0	0	467889	62	1	0.000793549	0.000132493	1	0.999206	0.999886	0.999603	0.999603	Inf	0.000793549	Inf	0	42	20	Double
T33	all	Metapneumovirus	100548	100294	3	0.997474	4.9865e-06	2.99112e-05	601621	254	0.999995	0.00252616	0.000422015	0.99997	0.997474	0.999634	0.998734	0.99872	200035	0.00252617	7.9185e+07	0	194	0	Single
T33	mm	Metapneumovirus	22418	22210	2	0.990722	1.49549e-05	9.00414e-05	133733	208	0.999985	0.00927826	0.00155292	0.99991	0.990722	0.998655	0.995353	0.995295	66247.1	0.0092784	7.13993e+06	0	152	0	Single
T33	equal	Metapneumovirus	78130	78084	1	0.999411	2.13726e-06	1.28066e-05	467888	46	0.999998	0.000588762	9.83045e-05	0.999987	0.999411	0.999914	0.999705	0.999699	467614	0.000588764	7.9423e+08	0	42	0	Single
T33	all	Rhinovirus	101949	100538	20	0.998838	3.32493e-05	0.00019889	601497	117	0.999967	0.00116239	0.000194477	0.999801	0.998838	0.999805	0.999402	0.999319	30040.9	0.00116243	2.58433e+07	1294	66	32	Double
T33	mm	Rhinovirus	22678	22276	2	0.995042	1.49515e-05	8.97747e-05	133764	111	0.999985	0.00495823	0.000829132	0.99991	0.995042	0.999276	0.997513	0.99747	66551.4	0.00495831	1.34222e+07	291	63	29	Double
T33	equal	Rhinovirus	79271	78262	18	0.999923	3.8482e-05	0.000229944	467733	6	0.999962	7.66597e-05	1.28277e-05	0.99977	0.999923	0.999956	0.999942	0.999847	25984.2	7.66626e-05	3.38942e+08	1003	3	3	Double
T33	all	Rhinovirus	101949	100569	71	0.999146	0.000118035	0.000705485	601446	86	0.999882	0.000854404	0.000142968	0.999295	0.999146	0.999776	0.999514	0.99922	8464.83	0.000854505	9.90613e+06	1294	66	0	Single
T33	mm	Rhinovirus	22678	22305	17	0.996337	0.000127088	0.000761581	133749	82	0.999873	0.00366284	0.000612713	0.999238	0.996337	0.999366	0.998105	0.997786	7839.77	0.00366331	2.14008e+06	291	63	0	Single
T33	equal	Rhinovirus	79271	78264	54	0.999949	0.000115446	0.000689497	467697	4	0.999885	5.11065e-05	8.55247e-06	0.999311	0.999949	0.999894	0.999917	0.99963	8661.61	5.11124e-05	169462213	1003	3	0	Single
T33	all	Sars_cov_2	100345	99995	0	0.997785	0	0	601955	222	1	0.00221519	0.000368662	1	0.997785	0.999684	0.998892	0.998891	Inf	0.00221519	Inf	128	76	129	Double
T33	mm	Sars_cov_2	22170	21941	0	0.990788	0	0	134008	204	1	0.00921201	0.00151998	1	0.990788	0.998694	0.995394	0.995373	Inf	0.00921201	Inf	25	69	118	Double
T33	equal	Sars_cov_2	78175	78054	0	0.999769	0	0	467947	18	1	0.000230556	3.84644e-05	1	0.999769	0.999967	0.999885	0.999885	Inf	0.000230556	Inf	103	7	11	Double
T33	all	Sars_cov_2	100345	100088	4	0.998713	6.64501e-06	3.99632e-05	601951	129	0.999993	0.00128721	0.000214257	0.99996	0.998713	0.999811	0.999353	0.999336	150295	0.00128722	1.1676e+08	128	76	0	Single
T33	mm	Sars_cov_2	22170	22026	1	0.994626	7.46224e-06	4.53988e-05	134007	119	0.999993	0.00537367	0.000887225	0.999955	0.994626	0.999232	0.997309	0.997283	133288	0.00537371	2.48037e+07	25	69	0	Single
T33	equal	Sars_cov_2	78175	78062	3	0.999872	6.41098e-06	3.84295e-05	467944	10	0.999994	0.000128087	2.13696e-05	0.999962	0.999872	0.999976	0.999933	0.999917	155962	0.000128088	1.21762e+09	103	7	0	Single
T33	all	Unrelated	100185	0	0	0	0	NA	602069	100103	1	1	0.142562	NA	0	0.857438	0.5	NA	NA	1	NA	82	359	155	Double
T33	mm	Unrelated	22250	0	0	0	0	NA	133924	22229	1	1	0.142354	NA	0	0.857646	0.5	NA	NA	1	NA	21	72	40	Double
T33	equal	Unrelated	77935	0	0	0	0	NA	468145	77874	1	1	0.142621	NA	0	0.857379	0.5	NA	NA	1	NA	61	287	115	Double
T33	all	Unrelated	100185	0	0	0	0	NA	602069	100103	1	1	0.142562	NA	0	0.857438	0.5	NA	NA	1	NA	82	359	0	Single
T33	mm	Unrelated	22250	0	0	0	0	NA	133924	22229	1	1	0.142354	NA	0	0.857646	0.5	NA	NA	1	NA	21	72	0	Single
T33	equal	Unrelated	77935	0	0	0	0	NA	468145	77874	1	1	0.142621	NA	0	0.857379	0.5	NA	NA	1	NA	61	287	0	Single
T34	all	Coronaviridae	102076	101584	62	0.998732	0.000103283	0.00060996	600231	129	0.999897	0.00126827	0.000214871	0.99939	0.998732	0.999728	0.999314	0.999061	9669.87	0.00126841	7.62364e+06	363	51	49	Double
T34	mm	Coronaviridae	22714	22489	15	0.994297	0.000113042	0.000666548	132679	129	0.999887	0.00570342	0.000971327	0.999333	0.994297	0.999073	0.997092	0.996809	8795.81	0.00570407	1.54202e+06	96	51	49	Double
T34	equal	Coronaviridae	79362	79095	47	1	0.000100513	0.000593869	467552	0	0.999899	0	0	0.999406	1	0.999914	0.99995	0.999703	9948.91	0	Inf	267	0	0	Double
T34	all	Coronaviridae	102076	101633	240	0.999213	0.000399805	0.00235587	600053	80	0.9996	0.000786527	0.000133304	0.997644	0.999213	0.999544	0.999407	0.998428	2499.25	0.000786841	3.17631e+06	363	51	0	Single
T34	mm	Coronaviridae	22714	22538	92	0.996463	0.000693324	0.0040654	132602	80	0.999307	0.00353701	0.000602945	0.995935	0.996463	0.998893	0.997885	0.996199	1437.22	0.00353946	406058	96	51	0	Single
T34	equal	Coronaviridae	79362	79095	148	1	0.000316511	0.00186767	467451	0	0.999683	0	0	0.998132	1	0.999729	0.999842	0.999065	3159.45	0	Inf	267	0	0	Single
T34	all	Human	100208	100150	99645	0.999421	0.165579	0.498736	502153	58	0.834421	0.000578796	0.000115489	0.501264	0.999421	0.857974	0.916921	0.66766	6.03592	0.00069365	8701.69	0	40	18	Double
T34	mm	Human	22242	22224	22053	0.999191	0.165725	0.498069	111017	18	0.834275	0.00080928	0.000162111	0.501931	0.999191	0.857893	0.916733	0.6682	6.02922	0.000970039	6215.44	0	12	6	Double
T34	equal	Human	77966	77926	77592	0.999487	0.165537	0.498926	391136	40	0.834463	0.000513044	0.000102256	0.501074	0.999487	0.857997	0.916975	0.667506	6.03783	0.00061482	9820.49	0	28	12	Double
T34	all	Human	100208	100150	99645	0.999421	0.165579	0.498736	502153	58	0.834421	0.000578796	0.000115489	0.501264	0.999421	0.857974	0.916921	0.66766	6.03592	0.00069365	8701.69	0	40	0	Single
T34	mm	Human	22242	22224	22053	0.999191	0.165725	0.498069	111017	18	0.834275	0.00080928	0.000162111	0.501931	0.999191	0.857893	0.916733	0.6682	6.02922	0.000970039	6215.44	0	12	0	Single
T34	equal	Human	77966	77926	77592	0.999487	0.165537	0.498926	391136	40	0.834463	0.000513044	0.000102256	0.501074	0.999487	0.857997	0.916975	0.667506	6.03783	0.00061482	9820.49	0	28	0	Single
T34	all	Influenza	100118	98504	0	0.998763	0	0	603380	122	1	0.001237	0.000202153	1	0.998763	0.999826	0.999382	0.999381	Inf	0.001237	Inf	1492	51	33	Double
T34	mm	Influenza	22117	21703	0	0.996739	0	0	133538	71	1	0.00326077	0.000531401	1	0.996739	0.999543	0.99837	0.998367	Inf	0.00326077	Inf	343	23	20	Double
T34	equal	Influenza	78001	76801	0	0.999336	0	0	469842	51	1	0.000663613	0.000108535	1	0.999336	0.999907	0.999668	0.999668	Inf	0.000663613	Inf	1149	28	13	Double
T34	all	Influenza	100118	98535	14	0.999077	2.32026e-05	0.000142061	603366	91	0.999977	0.000922678	0.000150798	0.999858	0.999077	0.99985	0.999527	0.999467	43058.8	0.000922699	4.66661e+07	1492	51	0	Single
T34	mm	Influenza	22117	21721	3	0.997566	2.24655e-05	0.000138096	133535	53	0.999978	0.0024341	0.000396742	0.999862	0.997566	0.999639	0.998772	0.998713	44404.3	0.00243415	1.82422e+07	343	23	0	Single
T34	equal	Influenza	78001	76814	11	0.999506	2.34121e-05	0.000143183	469831	38	0.999977	0.000494457	8.08736e-05	0.999857	0.999506	0.99991	0.999741	0.999681	42691.8	0.000494468	8.63388e+07	1149	28	0	Single
T34	all	Metapneumovirus	100548	100224	0	0.996778	0	0	601458	324	1	0.00322234	0.000538401	1	0.996778	0.999538	0.998389	0.998386	Inf	0.00322234	Inf	0	193	96	Double
T34	mm	Metapneumovirus	22087	21824	0	0.988093	0	0	133225	263	1	0.0119075	0.00197021	1	0.988093	0.998307	0.994046	0.994011	Inf	0.0119075	Inf	0	160	68	Double
T34	equal	Metapneumovirus	78461	78400	0	0.999223	0	0	468233	61	1	0.000777456	0.00013026	1	0.999223	0.999888	0.999611	0.999611	Inf	0.000777456	Inf	0	33	28	Double
T34	all	Metapneumovirus	100548	100305	3	0.997583	4.98788e-06	2.99079e-05	601455	243	0.999995	0.00241676	0.000403857	0.99997	0.997583	0.99965	0.998789	0.998775	200001	0.00241677	8.27558e+07	0	193	0	Single
T34	mm	Metapneumovirus	22087	21886	1	0.9909	7.5061e-06	4.56892e-05	133224	201	0.999992	0.00910038	0.00150646	0.999954	0.9909	0.998699	0.995446	0.995406	132013	0.00910044	1.45062e+07	0	160	0	Single
T34	equal	Metapneumovirus	78461	78419	2	0.999465	4.27138e-06	2.55034e-05	468231	42	0.999996	0.000535298	8.96913e-05	0.999974	0.999465	0.99992	0.99973	0.99972	233991	0.0005353	4.37122e+08	0	33	0	Single
T34	all	Rhinovirus	101951	100481	15	0.998847	2.49414e-05	0.00014926	601394	116	0.999975	0.00115312	0.000192848	0.999851	0.998847	0.999813	0.999411	0.999349	40047.7	0.00115314	3.47291e+07	1354	61	36	Double
T34	mm	Rhinovirus	22571	22179	2	0.995109	1.50349e-05	9.01673e-05	133022	109	0.999985	0.00489052	0.000818742	0.99991	0.995109	0.999285	0.997547	0.997504	66186.7	0.0048906	1.35335e+07	283	54	36	Double
T34	equal	Rhinovirus	79380	78302	13	0.999911	2.77549e-05	0.000165996	468372	7	0.999972	8.93895e-05	1.49452e-05	0.999834	0.999911	0.999963	0.999941	0.999872	36026.4	8.9392e-05	4.03016e+08	1071	7	0	Double
T34	all	Rhinovirus	101951	100516	86	0.999195	0.000142998	0.000854854	601323	81	0.999857	0.000805193	0.000134685	0.999145	0.999195	0.999762	0.999526	0.99917	6987.5	0.000805308	8.6768e+06	1354	61	0	Single
T34	mm	Rhinovirus	22571	22214	20	0.99668	0.000150349	0.000899523	133004	74	0.99985	0.00332017	0.000556065	0.9991	0.99668	0.999395	0.998265	0.997889	6629.12	0.00332067	1.99632e+06	283	54	0	Single
T34	equal	Rhinovirus	79380	78302	66	0.999911	0.00014091	0.00084218	468319	7	0.999859	8.93895e-05	1.49469e-05	0.999158	0.999911	0.999866	0.999885	0.999534	7096.11	8.94021e-05	7.9373e+07	1071	7	0	Single
T34	all	Sars_cov_2	100346	99992	0	0.997844	0	0	601798	216	1	0.00215552	0.000358796	1	0.997844	0.999692	0.998922	0.998921	Inf	0.00215552	Inf	138	64	135	Double
T34	mm	Sars_cov_2	22277	22049	0	0.991234	0	0	133068	195	1	0.00876641	0.00146327	1	0.991234	0.998744	0.995617	0.995597	Inf	0.00876641	Inf	33	51	127	Double
T34	equal	Sars_cov_2	78069	77943	0	0.999731	0	0	468730	21	1	0.000269355	4.47999e-05	1	0.999731	0.999962	0.999865	0.999865	Inf	0.000269355	Inf	105	13	8	Double
T34	all	Sars_cov_2	100346	100075	1	0.998673	1.66169e-06	9.99241e-06	601797	133	0.999998	0.00132724	0.000220956	0.99999	0.998673	0.999809	0.999336	0.999331	600999	0.00132724	4.52818e+08	138	64	0	Single
T34	mm	Sars_cov_2	22277	22130	0	0.994875	0	0	133068	114	1	0.00512498	0.000855972	1	0.994875	0.999266	0.997438	0.997431	Inf	0.00512498	Inf	33	51	0	Single
T34	equal	Sars_cov_2	78069	77945	1	0.999756	2.13342e-06	1.28294e-05	468729	19	0.999998	0.000243702	4.05335e-05	0.999987	0.999756	0.999963	0.999877	0.999872	468616	0.000243703	1.9229e+09	105	13	0	Single
T34	all	Unrelated	100186	0	0	0	0	NA	601900	100106	1	1	0.1426	NA	0	0.8574	0.5	NA	NA	1	NA	80	343	179	Double
T34	mm	Unrelated	22075	0	0	0	0	NA	133253	22059	1	1	0.14203	NA	0	0.85797	0.5	NA	NA	1	NA	16	79	38	Double
T34	equal	Unrelated	78111	0	0	0	0	NA	468647	78047	1	1	0.142762	NA	0	0.857238	0.5	NA	NA	1	NA	64	264	141	Double
T34	all	Unrelated	100186	0	0	0	0	NA	601900	100106	1	1	0.1426	NA	0	0.8574	0.5	NA	NA	1	NA	80	343	0	Single
T34	mm	Unrelated	22075	0	0	0	0	NA	133253	22059	1	1	0.14203	NA	0	0.85797	0.5	NA	NA	1	NA	16	79	0	Single
T34	equal	Unrelated	78111	0	0	0	0	NA	468647	78047	1	1	0.142762	NA	0	0.857238	0.5	NA	NA	1	NA	64	264	0	Single
T35	all	Coronaviridae	102076	101648	48	0.998919	7.99628e-05	0.000471995	600231	110	0.99992	0.001081	0.000183229	0.999528	0.998919	0.999775	0.99942	0.999223	12492.3	0.00108108	1.15554e+07	318	53	31	Double
T35	mm	Coronaviridae	22385	22197	12	0.995069	9.13958e-05	0.000540321	131285	110	0.999909	0.00493119	0.00083717	0.99946	0.995069	0.999206	0.997489	0.997259	10887.5	0.00493164	2.20768e+06	78	53	31	Double
T35	equal	Coronaviridae	79691	79451	36	1	7.6762e-05	0.000452904	468946	0	0.999923	0	0	0.999547	1	0.999934	0.999962	0.999773	13027.3	0	Inf	240	0	0	Double
T35	all	Coronaviridae	102076	101679	208	0.999224	0.000346506	0.00204148	600071	79	0.999653	0.000776352	0.000131634	0.997959	0.999224	0.999591	0.999439	0.998591	2883.72	0.000776621	3.71316e+06	318	53	0	Single
T35	mm	Coronaviridae	22385	22228	83	0.996459	0.000632155	0.00372014	131214	79	0.999368	0.00354149	0.000601708	0.99628	0.996459	0.998945	0.997913	0.996369	1576.29	0.00354373	444811	78	53	0	Single
T35	equal	Coronaviridae	79691	79451	125	1	0.000266535	0.00157083	468857	0	0.999733	0	0	0.998429	1	0.999772	0.999867	0.999214	3751.86	0	Inf	240	0	0	Single
T35	all	Human	100209	100177	99617	0.999681	0.165524	0.498599	502211	32	0.834476	0.000319333	6.37142e-05	0.501401	0.999681	0.858057	0.917078	0.66784	6.03949	0.000382674	15782.3	0	23	9	Double
T35	mm	Human	21815	21808	21896	0.999679	0.166144	0.501007	109893	7	0.833856	0.00032088	6.36943e-05	0.498993	0.999679	0.857406	0.916767	0.6657	6.01693	0.000384815	15635.9	0	4	3	Double
T35	equal	Human	78394	78369	77721	0.999681	0.16535	0.497924	392318	25	0.83465	0.000318902	6.37198e-05	0.502076	0.999681	0.85824	0.917165	0.668438	6.04584	0.000382079	15823.6	0	19	6	Double
T35	all	Human	100209	100177	99617	0.999681	0.165524	0.498599	502211	32	0.834476	0.000319333	6.37142e-05	0.501401	0.999681	0.858057	0.917078	0.66784	6.03949	0.000382674	15782.3	0	23	0	Single
T35	mm	Human	21815	21808	21896	0.999679	0.166144	0.501007	109893	7	0.833856	0.00032088	6.36943e-05	0.498993	0.999679	0.857406	0.916767	0.6657	6.01693	0.000384815	15635.9	0	4	0	Single
T35	equal	Human	78394	78369	77721	0.999681	0.16535	0.497924	392318	25	0.83465	0.000318902	6.37198e-05	0.502076	0.999681	0.85824	0.917165	0.668438	6.04584	0.000382079	15823.6	0	19	0	Single
T35	all	Influenza	100126	98420	0	0.998458	0	0	603465	152	1	0.00154202	0.000251815	1	0.998458	0.999783	0.999229	0.999228	Inf	0.00154202	Inf	1554	81	44	Double
T35	mm	Influenza	22125	21710	0	0.995963	0	0	131806	88	1	0.00403707	0.000667202	1	0.995963	0.999427	0.997981	0.997977	Inf	0.00403707	Inf	327	46	24	Double
T35	equal	Influenza	78001	76710	0	0.999166	0	0	471659	64	1	0.000833616	0.000135673	1	0.999166	0.999883	0.999583	0.999583	Inf	0.000833616	Inf	1227	35	20	Double
T35	all	Influenza	100126	98463	10	0.998894	1.6571e-05	0.000101551	603455	109	0.999983	0.00110579	0.000180594	0.999898	0.998894	0.99983	0.999439	0.999396	60279.8	0.00110581	5.45119e+07	1554	81	0	Single
T35	mm	Influenza	22125	21733	0	0.997018	0	0	131806	65	1	0.00298192	0.000492906	1	0.997018	0.999577	0.998509	0.998507	Inf	0.00298192	Inf	327	46	0	Single
T35	equal	Influenza	78001	76730	10	0.999427	2.12018e-05	0.00013031	471649	44	0.999979	0.000573111	9.3281e-05	0.99987	0.999427	0.999902	0.999703	0.999648	47138.9	0.000573123	8.22492e+07	1227	35	0	Single
T35	all	Metapneumovirus	100548	100213	0	0.996668	0	0	601489	335	1	0.00333174	0.000556641	1	0.996668	0.999523	0.998334	0.998331	Inf	0.00333174	Inf	0	202	104	Double
T35	mm	Metapneumovirus	21890	21623	0	0.987803	0	0	131714	267	1	0.0121974	0.00202302	1	0.987803	0.998262	0.993901	0.993864	Inf	0.0121974	Inf	0	154	84	Double
T35	equal	Metapneumovirus	78658	78590	0	0.999135	0	0	469775	68	1	0.000864502	0.000144729	1	0.999135	0.999876	0.999568	0.999568	Inf	0.000864502	Inf	0	48	20	Double
T35	all	Metapneumovirus	100548	100303	1	0.997563	1.66254e-06	9.96969e-06	601488	245	0.999998	0.00243665	0.000407157	0.99999	0.997563	0.99965	0.998781	0.998775	600023	0.00243665	2.46249e+08	0	202	0	Single
T35	mm	Metapneumovirus	21890	21698	0	0.991229	0	0	131714	192	1	0.00877113	0.00145558	1	0.991229	0.99875	0.995614	0.995595	Inf	0.00877113	Inf	0	154	0	Single
T35	equal	Metapneumovirus	78658	78605	1	0.999326	2.12868e-06	1.27217e-05	469774	53	0.999998	0.000673803	0.000112807	0.999987	0.999326	0.999902	0.999662	0.999657	469458	0.000673804	6.96728e+08	0	48	0	Single
T35	all	Rhinovirus	101953	100537	17	0.998738	2.82686e-05	0.000169063	601356	127	0.999972	0.00126162	0.000211145	0.999831	0.998738	0.999795	0.999355	0.999284	35330.3	0.00126166	2.8003e+07	1289	62	37	Double
T35	mm	Rhinovirus	22333	21947	6	0.994427	4.56156e-05	0.000273311	131528	123	0.999954	0.00557318	0.000934288	0.999727	0.994427	0.99916	0.997191	0.99707	21800.2	0.00557343	3.91144e+06	263	59	36	Double
T35	equal	Rhinovirus	79620	78590	11	0.999949	2.34123e-05	0.000139947	469828	4	0.999977	5.08945e-05	8.51368e-06	0.99986	0.999949	0.999973	0.999963	0.999905	42710.5	5.08957e-05	8.39177e+08	1026	3	1	Double
T35	all	Rhinovirus	101953	100572	68	0.999086	0.000113075	0.000675676	601305	92	0.999887	0.000913931	0.000152977	0.999324	0.999086	0.999772	0.999486	0.999205	8835.64	0.000914035	9.66663e+06	1289	62	0	Single
T35	mm	Rhinovirus	22333	21981	17	0.995967	0.000129244	0.000772798	131517	89	0.999871	0.00403262	0.000676261	0.999227	0.995967	0.99931	0.997919	0.997595	7706.09	0.00403314	1.91069e+06	263	59	0	Single
T35	equal	Rhinovirus	79620	78591	51	0.999962	0.000108548	0.000648508	469788	3	0.999891	3.81709e-05	6.38582e-06	0.999351	0.999962	0.999902	0.999927	0.999657	9212.18	3.8175e-05	241314436	1026	3	0	Single
T35	all	Sars_cov_2	100342	99996	0	0.997805	0	0	601821	220	1	0.00219526	0.000365424	1	0.997805	0.999687	0.998902	0.998901	Inf	0.00219526	Inf	126	79	135	Double
T35	mm	Sars_cov_2	21831	21600	0	0.990735	0	0	131802	202	1	0.00926521	0.00153026	1	0.990735	0.998685	0.995367	0.995346	Inf	0.00926521	Inf	29	64	132	Double
T35	equal	Sars_cov_2	78511	78396	0	0.99977	0	0	470019	18	1	0.000229551	3.82949e-05	1	0.99977	0.999967	0.999885	0.999885	Inf	0.000229551	Inf	97	15	3	Double
T35	all	Sars_cov_2	100342	100093	0	0.998773	0	0	601821	123	1	0.00122735	0.000204338	1	0.998773	0.999825	0.999386	0.999386	Inf	0.00122735	Inf	126	79	0	Single
T35	mm	Sars_cov_2	21831	21695	0	0.995092	0	0	131802	107	1	0.00490781	0.000811165	1	0.995092	0.999303	0.997546	0.99754	Inf	0.00490781	Inf	29	64	0	Single
T35	equal	Sars_cov_2	78511	78398	0	0.999796	0	0	470019	16	1	0.000204045	3.404e-05	1	0.999796	0.999971	0.999898	0.999898	Inf	0.000204045	Inf	97	15	0	Single
T35	all	Unrelated	100179	0	0	0	0	NA	601967	100070	1	1	0.142542	NA	0	0.857458	0.5	NA	NA	1	NA	109	346	158	Double
T35	mm	Unrelated	21948	0	0	0	0	NA	131682	21922	1	1	0.142718	NA	0	0.857282	0.5	NA	NA	1	NA	26	85	30	Double
T35	equal	Unrelated	78231	0	0	0	0	NA	470285	78148	1	1	0.142493	NA	0	0.857507	0.5	NA	NA	1	NA	83	261	128	Double
T35	all	Unrelated	100179	0	0	0	0	NA	601967	100070	1	1	0.142542	NA	0	0.857458	0.5	NA	NA	1	NA	109	346	0	Single
T35	mm	Unrelated	21948	0	0	0	0	NA	131682	21922	1	1	0.142718	NA	0	0.857282	0.5	NA	NA	1	NA	26	85	0	Single
T35	equal	Unrelated	78231	0	0	0	0	NA	470285	78148	1	1	0.142493	NA	0	0.857507	0.5	NA	NA	1	NA	83	261	0	Single
T36	all	Coronaviridae	102076	101648	51	0.998948	8.4953e-05	0.00050148	600281	107	0.999915	0.00105155	0.000178218	0.999499	0.998948	0.999775	0.999432	0.999223	11758.8	0.00105163	1.11815e+07	321	51	32	Double
T36	mm	Coronaviridae	22631	22454	12	0.995257	9.02276e-05	0.00053414	132985	107	0.99991	0.0047427	0.000803955	0.999466	0.995257	0.999235	0.997584	0.997357	11030.5	0.00474313	2.32558e+06	70	51	32	Double
T36	equal	Coronaviridae	79445	79194	39	1	8.34519e-05	0.000492219	467296	0	0.999917	0	0	0.999508	1	0.999929	0.999958	0.999754	11982.9	0	Inf	251	0	0	Double
T36	all	Coronaviridae	102076	101679	244	0.999253	0.000406442	0.00239396	600088	76	0.999594	0.000746892	0.000126632	0.997606	0.999253	0.999544	0.999423	0.998429	2458.54	0.000747196	3.29036e+06	321	51	0	Single
T36	mm	Coronaviridae	22631	22485	77	0.996631	0.00057896	0.00341282	132920	76	0.999421	0.00336865	0.000571446	0.996587	0.996631	0.999016	0.998026	0.996609	1721.42	0.0033706	510715	70	51	0	Single
T36	equal	Coronaviridae	79445	79194	167	1	0.000357345	0.00210431	467168	0	0.999643	0	0	0.997896	1	0.999694	0.999821	0.998947	2798.41	0	Inf	251	0	0	Single
T36	all	Human	100208	100173	99612	0.999651	0.165502	0.498596	502267	35	0.834498	0.000349274	6.96792e-05	0.501404	0.999651	0.85807	0.917075	0.667836	6.04012	0.000418543	14431.3	0	28	7	Double
T36	mm	Human	22425	22412	22371	0.99942	0.168035	0.499542	110762	13	0.831965	0.00057971	0.000117355	0.500458	0.99942	0.856105	0.915693	0.666944	5.94769	0.000696796	8535.77	0	13	0	Double
T36	equal	Human	77783	77761	77241	0.999717	0.164782	0.498323	391505	22	0.835218	0.000282838	5.61902e-05	0.501677	0.999717	0.85863	0.917467	0.668093	6.0669	0.00033864	17915.5	0	15	7	Double
T36	all	Human	100208	100173	99612	0.999651	0.165502	0.498596	502267	35	0.834498	0.000349274	6.96792e-05	0.501404	0.999651	0.85807	0.917075	0.667836	6.04012	0.000418543	14431.3	0	28	0	Single
T36	mm	Human	22425	22412	22371	0.99942	0.168035	0.499542	110762	13	0.831965	0.00057971	0.000117355	0.500458	0.99942	0.856105	0.915693	0.666944	5.94769	0.000696796	8535.77	0	13	0	Single
T36	equal	Human	77783	77761	77241	0.999717	0.164782	0.498323	391505	22	0.835218	0.000282838	5.61902e-05	0.501677	0.999717	0.85863	0.917467	0.668093	6.0669	0.00033864	17915.5	0	15	0	Single
T36	all	Influenza	100131	98488	1	0.998469	1.65714e-06	1.01534e-05	603447	151	0.999998	0.00153083	0.000250167	0.99999	0.998469	0.999784	0.999234	0.999229	602524	0.00153084	3.93591e+08	1492	70	46	Double
T36	mm	Influenza	21975	21580	0	0.995939	0	0	133890	88	1	0.00406129	0.000656824	1	0.995939	0.999434	0.997969	0.997965	Inf	0.00406129	Inf	307	35	30	Double
T36	equal	Influenza	78156	76908	1	0.999182	2.12966e-06	1.30024e-05	469557	63	0.999998	0.00081849	0.000134151	0.999987	0.999182	0.999883	0.99959	0.999584	469174	0.000818492	5.73217e+08	1185	35	16	Double
T36	all	Influenza	100131	98533	18	0.998925	2.98286e-05	0.000182647	603430	106	0.99997	0.00107463	0.000175632	0.999817	0.998925	0.999823	0.999448	0.999371	33488.9	0.00107466	3.11624e+07	1492	70	0	Single
T36	mm	Influenza	21975	21609	7	0.997277	5.22817e-05	0.000323834	133883	59	0.999948	0.00272291	0.000440489	0.999676	0.997277	0.999576	0.998612	0.998475	19075.1	0.00272305	7.00503e+06	307	35	0	Single
T36	equal	Influenza	78156	76924	11	0.999389	2.34263e-05	0.000142978	469547	47	0.999977	0.00061062	0.000100086	0.999857	0.999389	0.999894	0.999683	0.999623	42661	0.000610634	6.98635e+07	1185	35	0	Single
T36	all	Metapneumovirus	100548	100186	0	0.9964	0	0	601539	362	1	0.00360027	0.000601428	1	0.9964	0.999484	0.9982	0.998197	Inf	0.00360027	Inf	0	185	122	Double
T36	mm	Metapneumovirus	22253	21957	0	0.986698	0	0	133305	296	1	0.0133016	0.00221555	1	0.986698	0.998097	0.993349	0.993305	Inf	0.0133016	Inf	0	151	90	Double
T36	equal	Metapneumovirus	78295	78229	0	0.999157	0	0	468234	66	1	0.000842966	0.000140935	1	0.999157	0.999879	0.999579	0.999578	Inf	0.000842966	Inf	0	34	32	Double
T36	all	Metapneumovirus	100548	100291	3	0.997444	4.98721e-06	2.99121e-05	601536	257	0.999995	0.00255599	0.000427057	0.99997	0.997444	0.99963	0.99872	0.998705	200000	0.00255601	7.82473e+07	0	185	0	Single
T36	mm	Metapneumovirus	22253	22039	1	0.990383	7.50159e-06	4.53721e-05	133304	214	0.999992	0.00961668	0.00160278	0.999955	0.990383	0.998618	0.995188	0.995146	132023	0.00961675	1.37284e+07	0	151	0	Single
T36	equal	Metapneumovirus	78295	78252	2	0.999451	4.27137e-06	2.55578e-05	468232	43	0.999996	0.000549205	9.18264e-05	0.999974	0.999451	0.999918	0.999723	0.999713	233988	0.000549207	4.26048e+08	0	34	0	Single
T36	all	Rhinovirus	101948	100515	23	0.998947	3.82399e-05	0.000228769	601443	106	0.999962	0.00105346	0.000176212	0.999771	0.998947	0.999816	0.999454	0.999359	26123.1	0.0010535	2.47966e+07	1327	59	27	Double
T36	mm	Rhinovirus	22362	21972	7	0.995514	5.24396e-05	0.000318486	133480	99	0.999948	0.00448552	0.000741134	0.999682	0.995514	0.999319	0.997731	0.997594	18984	0.00448576	4.23207e+06	291	54	25	Double
T36	equal	Rhinovirus	79586	78543	16	0.999911	3.41896e-05	0.000203669	467963	7	0.999966	8.91152e-05	1.49582e-05	0.999796	0.999911	0.999958	0.999938	0.999854	29246.1	8.91183e-05	3.28172e+08	1036	5	2	Double
T36	all	Rhinovirus	101948	100539	86	0.999185	0.000142984	0.000854658	601380	82	0.999857	0.000814939	0.000136334	0.999145	0.999185	0.999761	0.999521	0.999165	6988.09	0.000815056	8.57376e+06	1327	59	0	Single
T36	mm	Rhinovirus	22362	21996	28	0.996602	0.000209758	0.00127134	133459	75	0.99979	0.00339812	0.000561655	0.998729	0.996602	0.999338	0.998196	0.997664	4751.19	0.00339884	1.39789e+06	291	54	0	Single
T36	equal	Rhinovirus	79586	78543	58	0.999911	0.000123937	0.000737904	467921	7	0.999876	8.91152e-05	1.49596e-05	0.999262	0.999911	0.999881	0.999893	0.999586	8067.88	8.91263e-05	9.0522e+07	1036	5	0	Single
T36	all	Sars_cov_2	100338	100000	1	0.997894	1.66147e-06	9.9999e-06	601875	211	0.999998	0.00210556	0.000350448	0.99999	0.997894	0.999698	0.998946	0.998941	600609	0.00210556	2.85249e+08	127	67	125	Double
T36	mm	Sars_cov_2	22237	22018	0	0.991534	0	0	133352	188	1	0.00846618	0.00140782	1	0.991534	0.998791	0.995767	0.995749	Inf	0.00846618	Inf	31	55	114	Double
T36	equal	Sars_cov_2	78101	77982	1	0.999705	2.13436e-06	1.28233e-05	468523	23	0.999998	0.000294853	4.9088e-05	0.999987	0.999705	0.999956	0.999852	0.999846	468386	0.000294854	1.58854e+09	96	12	11	Double
T36	all	Sars_cov_2	100338	100081	4	0.998703	6.64589e-06	3.9966e-05	601872	130	0.999993	0.00129726	0.000215946	0.99996	0.998703	0.999809	0.999348	0.999331	150274	0.00129727	1.15838e+08	127	67	0	Single
T36	mm	Sars_cov_2	22237	22093	2	0.994911	1.49979e-05	9.05182e-05	133350	113	0.999985	0.00508871	0.000846677	0.999909	0.994911	0.999261	0.997448	0.997404	66336.7	0.00508879	1.30358e+07	31	55	0	Single
T36	equal	Sars_cov_2	78101	77988	2	0.999782	4.26872e-06	2.56443e-05	468522	17	0.999996	0.000217935	3.6283e-05	0.999974	0.999782	0.999965	0.999889	0.999878	234211	0.000217936	1.07468e+09	96	12	0	Single
T36	all	Unrelated	100191	0	0	0	0	NA	601982	100105	1	1	0.142582	NA	0	0.857418	0.5	NA	NA	1	NA	86	364	206	Double
T36	mm	Unrelated	22396	0	0	0	0	NA	133184	22374	1	1	0.143831	NA	0	0.856169	0.5	NA	NA	1	NA	22	79	46	Double
T36	equal	Unrelated	77795	0	0	0	0	NA	468798	77731	1	1	0.142227	NA	0	0.857773	0.5	NA	NA	1	NA	64	285	160	Double
T36	all	Unrelated	100191	0	0	0	0	NA	601982	100105	1	1	0.142582	NA	0	0.857418	0.5	NA	NA	1	NA	86	364	0	Single
T36	mm	Unrelated	22396	0	0	0	0	NA	133184	22374	1	1	0.143831	NA	0	0.856169	0.5	NA	NA	1	NA	22	79	0	Single
T36	equal	Unrelated	77795	0	0	0	0	NA	468798	77731	1	1	0.142227	NA	0	0.857773	0.5	NA	NA	1	NA	64	285	0	Single
T37	all	Coronaviridae	102076	101634	51	0.998948	8.49684e-05	0.000501549	600172	107	0.999915	0.00105169	0.00017825	0.999498	0.998948	0.999775	0.999432	0.999223	11756.7	0.00105178	1.11779e+07	335	49	35	Double
T37	mm	Coronaviridae	22579	22412	13	0.995248	9.7679e-05	0.00057971	133076	107	0.999902	0.00475154	0.000803406	0.99942	0.995248	0.999229	0.997575	0.99733	10189	0.00475201	2.14414e+06	60	49	35	Double
T37	equal	Coronaviridae	79497	79222	38	1	8.13471e-05	0.000479435	467096	0	0.999919	0	0	0.999521	1	0.99993	0.999959	0.99976	12293	0	Inf	275	0	0	Double
T37	all	Coronaviridae	102076	101669	232	0.999292	0.000386523	0.00227672	599991	72	0.999613	0.000707679	0.000119987	0.997723	0.999292	0.999567	0.999453	0.998507	2585.34	0.000707953	3.65185e+06	335	49	0	Single
T37	mm	Coronaviridae	22579	22447	96	0.996803	0.000721322	0.00425853	132993	72	0.999279	0.0031973	0.000541089	0.995741	0.996803	0.99892	0.998041	0.996272	1381.91	0.00319961	431900	60	49	0	Single
T37	equal	Coronaviridae	79497	79222	136	1	0.000291137	0.00171375	466998	0	0.999709	0	0	0.998286	1	0.999751	0.999854	0.999142	3434.81	0	Inf	275	0	0	Single
T37	all	Human	100208	100176	99618	0.999681	0.165546	0.498604	502138	32	0.834454	0.000319336	6.37234e-05	0.501396	0.999681	0.858041	0.917068	0.667836	6.03871	0.000382688	15779.7	0	25	7	Double
T37	mm	Human	22244	22234	22263	0.99955	0.166934	0.500326	111101	10	0.833066	0.000449559	9.00001e-05	0.499674	0.99955	0.856865	0.916308	0.666277	5.98769	0.000539645	11095.6	0	7	3	Double
T37	equal	Human	77964	77942	77355	0.999718	0.16515	0.49811	391037	22	0.83485	0.000282182	5.62575e-05	0.50189	0.999718	0.858376	0.917284	0.668281	6.05339	0.000338003	17909.3	0	18	4	Double
T37	all	Human	100208	100176	99618	0.999681	0.165546	0.498604	502138	32	0.834454	0.000319336	6.37234e-05	0.501396	0.999681	0.858041	0.917068	0.667836	6.03871	0.000382688	15779.7	0	25	0	Single
T37	mm	Human	22244	22234	22263	0.99955	0.166934	0.500326	111101	10	0.833066	0.000449559	9.00001e-05	0.499674	0.99955	0.856865	0.916308	0.666277	5.98769	0.000539645	11095.6	0	7	0	Single
T37	equal	Human	77964	77942	77355	0.999718	0.16515	0.49811	391037	22	0.83485	0.000282182	5.62575e-05	0.50189	0.999718	0.858376	0.917284	0.668281	6.05339	0.000338003	17909.3	0	18	0	Single
T37	all	Influenza	100048	98358	1	0.998386	1.65715e-06	1.01668e-05	603446	159	0.999998	0.00161393	0.000263417	0.99999	0.998386	0.999772	0.999192	0.999187	602473	0.00161394	3.73294e+08	1531	71	57	Double
T37	mm	Influenza	22118	21714	0	0.996329	0	0	133814	80	1	0.00367074	0.000597488	1	0.996329	0.999486	0.998165	0.998161	Inf	0.00367074	Inf	324	35	27	Double
T37	equal	Influenza	77930	76644	1	0.99897	2.12932e-06	1.30472e-05	469632	79	0.999998	0.00102968	0.000168189	0.999987	0.99897	0.999854	0.999484	0.999478	469149	0.00102968	4.55626e+08	1207	36	30	Double
T37	all	Influenza	100048	98412	18	0.998934	2.98286e-05	0.000182871	603429	105	0.99997	0.00106581	0.000173975	0.999817	0.998934	0.999825	0.999452	0.999375	33489.1	0.00106584	3.14205e+07	1531	71	0	Single
T37	mm	Influenza	22118	21740	5	0.997522	3.73653e-05	0.000229938	133809	54	0.999963	0.00247775	0.000403398	0.99977	0.997522	0.999621	0.998742	0.998645	26696.5	0.00247784	1.07741e+07	324	35	0	Single
T37	equal	Influenza	77930	76672	13	0.999335	2.76812e-05	0.000169525	469620	51	0.999972	0.000664729	0.000108587	0.99983	0.999335	0.999883	0.999654	0.999583	36101.6	0.000664747	5.43088e+07	1207	36	0	Single
T37	all	Metapneumovirus	100548	100241	0	0.996947	0	0	601416	307	1	0.00305327	0.000510202	1	0.996947	0.999563	0.998473	0.998471	Inf	0.00305327	Inf	0	162	103	Double
T37	mm	Metapneumovirus	22250	22003	0	0.988899	0	0	133358	247	1	0.0111011	0.00184873	1	0.988899	0.998413	0.994449	0.994418	Inf	0.0111011	Inf	0	128	77	Double
T37	equal	Metapneumovirus	78298	78238	0	0.999234	0	0	468058	60	1	0.000766303	0.000128173	1	0.999234	0.99989	0.999617	0.999617	Inf	0.000766303	Inf	0	34	26	Double
T37	all	Metapneumovirus	100548	100326	0	0.997792	0	0	601416	222	1	0.0022079	0.000368993	1	0.997792	0.999684	0.998896	0.998895	Inf	0.0022079	Inf	0	162	0	Single
T37	mm	Metapneumovirus	22250	22070	0	0.99191	0	0	133358	180	1	0.00808989	0.00134793	1	0.99191	0.998843	0.995955	0.995939	Inf	0.00808989	Inf	0	128	0	Single
T37	equal	Metapneumovirus	78298	78256	0	0.999464	0	0	468058	42	1	0.000536412	8.97244e-05	1	0.999464	0.999923	0.999732	0.999732	Inf	0.000536412	Inf	0	34	0	Single
T37	all	Rhinovirus	101948	100498	22	0.998748	3.6585e-05	0.000218862	601318	126	0.999963	0.00125219	0.000209496	0.999781	0.998748	0.999789	0.999356	0.999264	27299.4	0.00125223	2.18006e+07	1324	55	45	Double
T37	mm	Rhinovirus	22583	22188	6	0.99471	4.50106e-05	0.000270343	133296	118	0.999955	0.00529006	0.000884465	0.99973	0.99471	0.999203	0.997332	0.997213	22099.5	0.00529029	4.17736e+06	277	52	40	Double
T37	equal	Rhinovirus	79365	78310	16	0.999898	3.41853e-05	0.000204274	468022	8	0.999966	0.000102148	1.70929e-05	0.999796	0.999898	0.999956	0.999932	0.999847	29249.4	0.000102151	2.86334e+08	1047	3	5	Double
T37	all	Rhinovirus	101948	100543	95	0.999195	0.000157981	0.000943977	601245	81	0.999842	0.000804977	0.000134702	0.999056	0.999195	0.999749	0.999519	0.999126	6324.8	0.000805104	7.85588e+06	1324	55	0	Single
T37	mm	Rhinovirus	22583	22228	24	0.996503	0.000180042	0.00107855	133278	78	0.99982	0.00349682	0.000584901	0.998921	0.996503	0.999345	0.998162	0.997711	5534.83	0.00349745	1.58253e+06	277	52	0	Single
T37	equal	Rhinovirus	79365	78315	71	0.999962	0.000151697	0.000905774	467967	3	0.999848	3.83054e-05	6.41067e-06	0.999094	0.999962	0.999865	0.999905	0.999528	6591.83	3.83112e-05	1.7206e+08	1047	3	0	Single
T37	all	Sars_cov_2	100343	99985	0	0.997725	0	0	601751	228	1	0.00227515	0.000378751	1	0.997725	0.999675	0.998862	0.998861	Inf	0.00227515	Inf	130	81	133	Double
T37	mm	Sars_cov_2	22250	22027	0	0.990734	0	0	133375	206	1	0.00926551	0.00154214	1	0.990734	0.998676	0.995367	0.995346	Inf	0.00926551	Inf	17	67	125	Double
T37	equal	Sars_cov_2	78093	77958	0	0.999718	0	0	468376	22	1	0.000282124	4.69686e-05	1	0.999718	0.99996	0.999859	0.999859	Inf	0.000282124	Inf	113	14	8	Double
T37	all	Sars_cov_2	100343	100064	2	0.998513	3.32363e-06	1.99868e-05	601749	149	0.999997	0.00148683	0.00024755	0.99998	0.998513	0.999785	0.999255	0.999246	300428	0.00148684	2.02058e+08	130	81	0	Single
T37	mm	Sars_cov_2	22250	22104	1	0.994198	7.49766e-06	4.52386e-05	133374	129	0.999993	0.00580219	0.00096627	0.999955	0.994198	0.999165	0.997095	0.997068	132601	0.00580223	2.28535e+07	17	67	0	Single
T37	equal	Sars_cov_2	78093	77960	1	0.999744	2.13504e-06	1.28269e-05	468375	20	0.999998	0.000256476	4.2699e-05	0.999987	0.999744	0.999962	0.999871	0.999865	468256	0.000256477	1825725750	113	14	0	Single
T37	all	Unrelated	100195	0	0	0	0	NA	601851	100113	1	1	0.142618	NA	0	0.857382	0.5	NA	NA	1	NA	82	366	191	Double
T37	mm	Unrelated	22281	0	0	0	0	NA	133346	22262	1	1	0.143065	NA	0	0.856935	0.5	NA	NA	1	NA	19	58	45	Double
T37	equal	Unrelated	77914	0	0	0	0	NA	468505	77851	1	1	0.142491	NA	0	0.857509	0.5	NA	NA	1	NA	63	308	146	Double
T37	all	Unrelated	100195	0	0	0	0	NA	601851	100113	1	1	0.142618	NA	0	0.857382	0.5	NA	NA	1	NA	82	366	0	Single
T37	mm	Unrelated	22281	0	0	0	0	NA	133346	22262	1	1	0.143065	NA	0	0.856935	0.5	NA	NA	1	NA	19	58	0	Single
T37	equal	Unrelated	77914	0	0	0	0	NA	468505	77851	1	1	0.142491	NA	0	0.857509	0.5	NA	NA	1	NA	63	308	0	Single
T38	all	Coronaviridae	102076	101586	45	0.99884	7.49594e-05	0.000442778	600280	118	0.999925	0.00116023	0.000196536	0.999557	0.99884	0.999768	0.999382	0.999198	13325.1	0.00116032	1.1484e+07	372	60	25	Double
T38	mm	Coronaviridae	22704	22503	15	0.994784	0.000113107	0.000666134	132603	118	0.999887	0.00521639	0.000889083	0.999334	0.994784	0.999143	0.997335	0.997054	8795.08	0.00521698	1.68586e+06	83	60	25	Double
T38	equal	Coronaviridae	79372	79083	30	1	6.41427e-05	0.000379204	467677	0	0.999936	0	0	0.999621	1	0.999945	0.999968	0.99981	15590.2	0	Inf	289	0	0	Double
T38	all	Coronaviridae	102076	101611	221	0.999086	0.000368134	0.00217024	600104	93	0.999632	0.000914418	0.000154949	0.99783	0.999086	0.999553	0.999359	0.998457	2713.92	0.000914755	2.96683e+06	372	60	0	Single
T38	mm	Coronaviridae	22704	22528	87	0.995889	0.00065602	0.003847	132531	93	0.999344	0.00411122	0.000701231	0.996153	0.995889	0.99884	0.997616	0.996021	1518.08	0.00411392	369010	83	60	0	Single
T38	equal	Coronaviridae	79372	79083	134	1	0.000286504	0.00169156	467573	0	0.999713	0	0	0.998308	1	0.999755	0.999857	0.999154	3490.35	0	Inf	289	0	0	Single
T38	all	Human	100208	100174	99610	0.999661	0.165514	0.498588	502211	34	0.834486	0.000339294	6.7696e-05	0.501412	0.999661	0.858063	0.917073	0.667844	6.03972	0.000406591	14854.5	0	29	5	Double
T38	mm	Human	22220	22213	21861	0.999685	0.164345	0.496007	111158	7	0.835655	0.000315032	6.29695e-05	0.503993	0.999685	0.859133	0.91767	0.670136	6.08285	0.000376987	16135.4	0	6	1	Double
T38	equal	Human	77988	77961	77749	0.999654	0.165846	0.499319	391053	27	0.834154	0.000346207	6.90396e-05	0.500681	0.999654	0.857759	0.916904	0.667194	6.0276	0.00041504	14522.9	0	23	4	Double
T38	all	Human	100208	100174	99610	0.999661	0.165514	0.498588	502211	34	0.834486	0.000339294	6.7696e-05	0.501412	0.999661	0.858063	0.917073	0.667844	6.03972	0.000406591	14854.5	0	29	0	Single
T38	mm	Human	22220	22213	21861	0.999685	0.164345	0.496007	111158	7	0.835655	0.000315032	6.29695e-05	0.503993	0.999685	0.859133	0.91767	0.670136	6.08285	0.000376987	16135.4	0	6	0	Single
T38	equal	Human	77988	77961	77749	0.999654	0.165846	0.499319	391053	27	0.834154	0.000346207	6.90396e-05	0.500681	0.999654	0.857759	0.916904	0.667194	6.0276	0.00041504	14522.9	0	23	0	Single
T38	all	Influenza	100204	98517	2	0.998328	3.31484e-06	2.03007e-05	603345	165	0.999997	0.00167204	0.000273401	0.99998	0.998328	0.999762	0.999162	0.999153	301169	0.00167204	1.8012e+08	1522	64	66	Double
T38	mm	Influenza	21988	21546	0	0.99538	0	0	133593	100	1	0.00461979	0.000747982	1	0.99538	0.999356	0.99769	0.997685	Inf	0.00461979	Inf	342	35	43	Double
T38	equal	Influenza	78216	76971	2	0.999156	4.25755e-06	2.59831e-05	469752	65	0.999996	0.000843761	0.000138352	0.999974	0.999156	0.999877	0.999576	0.999565	234679	0.000843765	2.78133e+08	1180	29	23	Double
T38	all	Influenza	100204	98581	12	0.998977	1.98891e-05	0.000121712	603335	101	0.99998	0.00102349	0.000167375	0.999878	0.998977	0.999839	0.999478	0.999427	50227.5	0.00102351	4.90737e+07	1522	64	0	Single
T38	mm	Influenza	21988	21588	3	0.997321	2.24563e-05	0.000138947	133590	58	0.999978	0.00267948	0.000433976	0.999861	0.997321	0.999607	0.998649	0.998589	44411.7	0.00267954	1.65744e+07	342	35	0	Single
T38	equal	Influenza	78216	76993	9	0.999442	1.9159e-05	0.00011688	469745	43	0.999981	0.000558181	9.15306e-05	0.999883	0.999442	0.999905	0.999711	0.999662	52165.8	0.000558191	9.3455e+07	1180	29	0	Single
T38	all	Metapneumovirus	100548	100198	0	0.996519	0	0	601481	350	1	0.00348092	0.000581559	1	0.996519	0.999501	0.99826	0.998257	Inf	0.00348092	Inf	0	195	122	Double
T38	mm	Metapneumovirus	22248	21972	0	0.987594	0	0	132991	276	1	0.0124056	0.00207103	1	0.987594	0.998222	0.993797	0.993758	Inf	0.0124056	Inf	0	153	90	Double
T38	equal	Metapneumovirus	78300	78226	0	0.999055	0	0	468490	74	1	0.000945083	0.000157929	1	0.999055	0.999865	0.999527	0.999527	Inf	0.000945083	Inf	0	42	32	Double
T38	all	Metapneumovirus	100548	100302	1	0.997553	1.66256e-06	9.96979e-06	601480	246	0.999998	0.00244659	0.000408824	0.99999	0.997553	0.999648	0.998776	0.99877	600009	0.0024466	2.45242e+08	0	195	0	Single
T38	mm	Metapneumovirus	22248	22053	0	0.991235	0	0	132991	195	1	0.00876483	0.00146412	1	0.991235	0.998744	0.995618	0.995598	Inf	0.00876483	Inf	0	153	0	Single
T38	equal	Metapneumovirus	78300	78249	1	0.999349	2.13452e-06	1.27796e-05	468489	51	0.999998	0.000651341	0.000108849	0.999987	0.999349	0.999905	0.999673	0.999668	468185	0.000651342	7.188e+08	0	42	0	Single
T38	all	Rhinovirus	101947	100451	17	0.998747	2.82649e-05	0.000169208	601435	126	0.999972	0.00125277	0.000209455	0.999831	0.998747	0.999796	0.999359	0.999289	35335.2	0.00125281	2.82048e+07	1370	61	41	Double
T38	mm	Rhinovirus	22643	22236	2	0.994721	1.50506e-05	8.99361e-05	132883	118	0.999985	0.0052787	0.000887211	0.99991	0.994721	0.999227	0.997353	0.997309	66091.8	0.00527878	1.25203e+07	289	59	35	Double
T38	equal	Rhinovirus	79304	78215	15	0.999898	3.20125e-05	0.000191742	468552	8	0.999968	0.000102272	1.70736e-05	0.999808	0.999898	0.999958	0.999933	0.999853	31234.6	0.000102275	305398289	1081	2	6	Double
T38	all	Rhinovirus	101947	100490	76	0.999135	0.000126361	0.000755723	601376	87	0.999874	0.000865009	0.000144647	0.999244	0.999135	0.999768	0.999504	0.99919	7907	0.000865118	9.13979e+06	1370	61	0	Single
T38	mm	Rhinovirus	22643	22270	13	0.996242	9.78289e-05	0.000583404	132872	84	0.999902	0.00375772	0.000631788	0.999417	0.996242	0.999375	0.998072	0.997827	10183.5	0.00375808	2.70976e+06	289	59	0	Single
T38	equal	Rhinovirus	79304	78220	63	0.999962	0.000134452	0.000804772	468504	3	0.999866	3.83519e-05	6.40332e-06	0.999195	0.999962	0.999879	0.999914	0.999578	7437.29	3.8357e-05	1.93896e+08	1081	2	0	Single
T38	all	Sars_cov_2	100346	99992	0	0.997695	0	0	601806	231	1	0.00230486	0.000383697	1	0.997695	0.999671	0.998848	0.998846	Inf	0.00230486	Inf	123	80	141	Double
T38	mm	Sars_cov_2	22301	22059	0	0.990703	0	0	132973	207	1	0.00929669	0.00155429	1	0.990703	0.998667	0.995352	0.99533	Inf	0.00929669	Inf	35	63	134	Double
T38	equal	Sars_cov_2	78045	77933	0	0.999692	0	0	468833	24	1	0.000307862	5.11883e-05	1	0.999692	0.999956	0.999846	0.999846	Inf	0.000307862	Inf	88	17	7	Double
T38	all	Sars_cov_2	100346	100088	3	0.998653	4.985e-06	2.99727e-05	601803	135	0.999995	0.001347	0.000224276	0.99997	0.998653	0.999803	0.999324	0.999311	200332	0.001347	1.48724e+08	123	80	0	Single
T38	mm	Sars_cov_2	22301	22151	0	0.994835	0	0	132973	115	1	0.00516483	0.00086409	1	0.994835	0.999259	0.997418	0.997411	Inf	0.00516483	Inf	35	63	0	Single
T38	equal	Sars_cov_2	78045	77937	3	0.999743	6.39887e-06	3.84911e-05	468830	20	0.999994	0.000256552	4.26576e-05	0.999962	0.999743	0.999958	0.999869	0.999852	156238	0.000256553	6.08987e+08	88	17	0	Single
T38	all	Unrelated	100178	0	0	0	0	NA	601942	100087	1	1	0.142568	NA	0	0.857432	0.5	NA	NA	1	NA	91	371	177	Double
T38	mm	Unrelated	21906	0	0	0	0	NA	133355	21884	1	1	0.14097	NA	0	0.85903	0.5	NA	NA	1	NA	22	96	32	Double
T38	equal	Unrelated	78272	0	0	0	0	NA	468587	78203	1	1	0.143022	NA	0	0.856978	0.5	NA	NA	1	NA	69	275	145	Double
T38	all	Unrelated	100178	0	0	0	0	NA	601942	100087	1	1	0.142568	NA	0	0.857432	0.5	NA	NA	1	NA	91	371	0	Single
T38	mm	Unrelated	21906	0	0	0	0	NA	133355	21884	1	1	0.14097	NA	0	0.85903	0.5	NA	NA	1	NA	22	96	0	Single
T38	equal	Unrelated	78272	0	0	0	0	NA	468587	78203	1	1	0.143022	NA	0	0.856978	0.5	NA	NA	1	NA	69	275	0	Single
T39	all	Coronaviridae	102076	101588	57	0.99882	9.4926e-05	0.000560775	600411	120	0.999905	0.00117985	0.000199823	0.999439	0.99882	0.999748	0.999363	0.99913	10522.1	0.00117996	8.91733e+06	368	57	36	Double
T39	mm	Coronaviridae	22518	22306	17	0.994649	0.000127257	0.000761546	133571	120	0.999873	0.00535093	0.000897592	0.999238	0.994649	0.999122	0.997261	0.996938	7816.07	0.00535161	1.46051e+06	92	57	36	Double
T39	equal	Coronaviridae	79558	79282	40	1	8.56751e-05	0.000504274	466840	0	0.999914	0	0	0.999496	1	0.999927	0.999957	0.999748	11672	0	Inf	276	0	0	Double
T39	all	Coronaviridae	102076	101623	247	0.999164	0.000411346	0.00242466	600221	85	0.999589	0.000835726	0.000141594	0.997575	0.999164	0.999527	0.999376	0.998369	2429.01	0.00083607	2.90528e+06	368	57	0	Single
T39	mm	Coronaviridae	22518	22341	95	0.99621	0.000711142	0.00423427	133493	85	0.999289	0.00379024	0.000636332	0.995766	0.99621	0.998846	0.997749	0.995988	1400.86	0.00379294	369333	92	57	0	Single
T39	equal	Coronaviridae	79558	79282	152	1	0.000325565	0.00191354	466728	0	0.999674	0	0	0.998086	1	0.999722	0.999837	0.999042	3071.58	0	Inf	276	0	0	Single
T39	all	Human	100209	100169	99627	0.999601	0.165502	0.498644	502340	40	0.834498	0.000399166	7.9621e-05	0.501356	0.999601	0.85806	0.917049	0.667782	6.0398	0.000478331	12626.8	0	33	7	Double
T39	mm	Human	22041	22032	22465	0.999592	0.167683	0.504865	111508	9	0.832317	0.00040833	8.07052e-05	0.495135	0.999592	0.855949	0.915954	0.662238	5.9612	0.000490594	12151	0	8	1	Double
T39	equal	Human	78168	78137	77162	0.999603	0.164878	0.496861	390832	31	0.835122	0.000396582	7.93117e-05	0.503139	0.999603	0.858663	0.917363	0.669362	6.06268	0.000474879	12766.8	0	25	6	Double
T39	all	Human	100209	100169	99627	0.999601	0.165502	0.498644	502340	40	0.834498	0.000399166	7.9621e-05	0.501356	0.999601	0.85806	0.917049	0.667782	6.0398	0.000478331	12626.8	0	33	0	Single
T39	mm	Human	22041	22032	22465	0.999592	0.167683	0.504865	111508	9	0.832317	0.00040833	8.07052e-05	0.495135	0.999592	0.855949	0.915954	0.662238	5.9612	0.000490594	12151	0	8	0	Single
T39	equal	Human	78168	78137	77162	0.999603	0.164878	0.496861	390832	31	0.835122	0.000396582	7.93117e-05	0.503139	0.999603	0.858663	0.917363	0.669362	6.06268	0.000474879	12766.8	0	25	0	Single
T39	all	Influenza	100221	98605	1	0.998532	1.6572e-06	1.01414e-05	603425	145	0.999998	0.00146835	0.000240237	0.99999	0.998532	0.999792	0.999265	0.99926	602540	0.00146836	4.1035e+08	1471	58	56	Double
T39	mm	Influenza	22428	22031	0	0.995976	0	0	133894	89	1	0.00402351	0.000664263	1	0.995976	0.99943	0.997988	0.997984	Inf	0.00402351	Inf	308	35	32	Double
T39	equal	Influenza	77793	76574	1	0.999269	2.12978e-06	1.30591e-05	469531	56	0.999998	0.000730784	0.000119254	0.999987	0.999269	0.999896	0.999634	0.999628	469189	0.000730786	6.42033e+08	1163	23	24	Double
T39	all	Influenza	100221	98658	12	0.999068	1.98864e-05	0.000121618	603414	92	0.99998	0.000931646	0.000152443	0.999878	0.999068	0.999852	0.999524	0.999473	50238.7	0.000931664	5.39236e+07	1471	58	0	Single
T39	mm	Influenza	22428	22060	3	0.997288	2.24058e-05	0.000135974	133891	60	0.999978	0.00271248	0.000447925	0.999864	0.997288	0.999596	0.998633	0.998574	44510.3	0.00271254	1.64091e+07	308	35	0	Single
T39	equal	Influenza	77793	76598	9	0.999582	1.9168e-05	0.000117483	469523	32	0.999981	0.000417591	6.81496e-05	0.999883	0.999582	0.999925	0.999782	0.999732	52148.4	0.000417599	1.24877e+08	1163	23	0	Single
T39	all	Metapneumovirus	100548	100176	1	0.9963	1.66216e-06	9.98233e-06	601627	372	0.999998	0.00369973	0.000617941	0.99999	0.9963	0.999469	0.998149	0.998142	599402	0.00369973	1.62012e+08	0	208	124	Double
T39	mm	Metapneumovirus	22155	21861	1	0.98673	7.47055e-06	4.57415e-05	133858	294	0.999993	0.0132701	0.00219154	0.999954	0.98673	0.998109	0.993361	0.993298	132083	0.0132702	9.9533e+06	0	165	89	Double
T39	equal	Metapneumovirus	78393	78315	0	0.999005	0	0	467769	78	1	0.000994987	0.000166721	1	0.999005	0.999857	0.999503	0.999502	Inf	0.000994987	Inf	0	43	35	Double
T39	all	Metapneumovirus	100548	100288	2	0.997414	3.32431e-06	1.99422e-05	601626	260	0.999997	0.00258583	0.000431975	0.99998	0.997414	0.999627	0.998705	0.998695	300036	0.00258584	1.16031e+08	0	208	0	Single
T39	mm	Metapneumovirus	22155	21946	1	0.990566	7.47055e-06	4.55643e-05	133858	209	0.999993	0.00943354	0.00155892	0.999954	0.990566	0.998654	0.995279	0.995238	132596	0.00943361	1.40557e+07	0	165	0	Single
T39	equal	Metapneumovirus	78393	78342	1	0.999349	2.13781e-06	1.27644e-05	467768	51	0.999998	0.000650568	0.000109017	0.999987	0.999349	0.999905	0.999674	0.999668	467465	0.00065057	7.18547e+08	0	43	0	Single
T39	all	Rhinovirus	101949	100507	13	0.998669	2.16114e-05	0.000129327	601522	134	0.999978	0.00133147	0.000222719	0.999871	0.998669	0.999791	0.999323	0.999269	46210.3	0.00133149	3.47056e+07	1308	69	35	Double
T39	mm	Rhinovirus	22723	22330	2	0.994389	1.49748e-05	8.95576e-05	133556	126	0.999985	0.00561097	0.000942535	0.99991	0.994389	0.99918	0.997187	0.997142	66404.3	0.00561106	1.18345e+07	267	63	33	Double
T39	equal	Rhinovirus	79226	78177	11	0.999898	2.35054e-05	0.000140687	467966	8	0.999976	0.000102321	1.7095e-05	0.999859	0.999898	0.999965	0.999937	0.999878	42539	0.000102324	4.15729e+08	1041	6	2	Double
T39	all	Rhinovirus	101949	100541	79	0.999006	0.000131331	0.000785132	601456	100	0.999869	0.000993631	0.000166236	0.999215	0.999006	0.999745	0.999438	0.999111	7606.8	0.000993761	7.65456e+06	1308	69	0	Single
T39	mm	Rhinovirus	22723	22362	17	0.995814	0.000127286	0.000759641	133541	94	0.999873	0.00418596	0.000703409	0.99924	0.995814	0.999289	0.997843	0.997524	7823.47	0.0041865	1.86874e+06	267	63	0	Single
T39	equal	Rhinovirus	79226	78179	62	0.999923	0.000132485	0.000792423	467915	6	0.999868	7.67411e-05	1.28227e-05	0.999208	0.999923	0.999875	0.999895	0.999565	7547.44	7.67512e-05	9.83364e+07	1041	6	0	Single
T39	all	Sars_cov_2	100342	99986	0	0.997645	0	0	601954	236	1	0.00235477	0.000391903	1	0.997645	0.999664	0.998823	0.998821	Inf	0.00235477	Inf	120	92	130	Double
T39	mm	Sars_cov_2	22377	22141	0	0.990472	0	0	133660	213	1	0.0095285	0.00159106	1	0.990472	0.998635	0.995236	0.995213	Inf	0.0095285	Inf	23	78	121	Double
T39	equal	Sars_cov_2	77965	77845	0	0.999705	0	0	468294	23	1	0.000295372	4.9112e-05	1	0.999705	0.999958	0.999852	0.999852	Inf	0.000295372	Inf	97	14	9	Double
T39	all	Sars_cov_2	100342	100068	4	0.998463	6.64503e-06	3.99712e-05	601950	154	0.999993	0.00153659	0.00025577	0.99996	0.998463	0.999775	0.999228	0.999211	150257	0.0015366	9.77856e+07	120	92	0	Single
T39	mm	Sars_cov_2	22377	22219	1	0.993961	7.48167e-06	4.50045e-05	133659	135	0.999993	0.00603919	0.00100901	0.999955	0.993961	0.999128	0.996977	0.996949	132853	0.00603923	2.19983e+07	23	78	0	Single
T39	equal	Sars_cov_2	77965	77849	3	0.999756	6.40623e-06	3.85347e-05	468291	19	0.999994	0.000244003	4.05714e-05	0.999961	0.999756	0.99996	0.999875	0.999859	156060	0.000244004	6.39579e+08	97	14	0	Single
T39	all	Unrelated	100182	0	0	0	0	NA	602078	100098	1	1	0.142554	NA	0	0.857446	0.5	NA	NA	1	NA	84	341	200	Double
T39	mm	Unrelated	22479	0	0	0	0	NA	133552	22462	1	1	0.143974	NA	0	0.856026	0.5	NA	NA	1	NA	17	66	44	Double
T39	equal	Unrelated	77703	0	0	0	0	NA	468526	77636	1	1	0.142148	NA	0	0.857852	0.5	NA	NA	1	NA	67	275	156	Double
T39	all	Unrelated	100182	0	0	0	0	NA	602078	100098	1	1	0.142554	NA	0	0.857446	0.5	NA	NA	1	NA	84	341	0	Single
T39	mm	Unrelated	22479	0	0	0	0	NA	133552	22462	1	1	0.143974	NA	0	0.856026	0.5	NA	NA	1	NA	17	66	0	Single
T39	equal	Unrelated	77703	0	0	0	0	NA	468526	77636	1	1	0.142148	NA	0	0.857852	0.5	NA	NA	1	NA	67	275	0	Single
T40	all	Coronaviridae	102076	101627	53	0.998781	8.82983e-05	0.000521243	600185	124	0.999912	0.00121866	0.00020656	0.999479	0.998781	0.999748	0.999347	0.99913	11311.4	0.00121877	9.28104e+06	325	58	39	Double
T40	mm	Coronaviridae	22587	22389	12	0.994492	9.08444e-05	0.00053569	132082	124	0.999909	0.00550793	0.00093793	0.999464	0.994492	0.99912	0.997201	0.996972	10947.2	0.00550843	1.98735e+06	74	58	39	Double
T40	equal	Coronaviridae	79489	79238	41	1	8.75799e-05	0.000517161	468103	0	0.999912	0	0	0.999483	1	0.999925	0.999956	0.999741	11418.1	0	Inf	251	0	0	Double
T40	all	Coronaviridae	102076	101666	226	0.999165	0.000376517	0.00221803	600012	85	0.999623	0.000835373	0.000141644	0.997782	0.999165	0.999557	0.999394	0.998473	2653.7	0.000835687	3.17547e+06	325	58	0	Single
T40	mm	Coronaviridae	22587	22428	67	0.996224	0.000507215	0.00297844	132027	85	0.999493	0.0037756	0.000643393	0.997022	0.996224	0.999017	0.997859	0.996623	1964.11	0.00377751	519948	74	58	0	Single
T40	equal	Coronaviridae	79489	79238	159	1	0.000339639	0.00200259	467985	0	0.99966	0	0	0.997997	1	0.99971	0.99983	0.998998	2944.3	0	Inf	251	0	0	Single
T40	all	Human	100209	100181	99588	0.999721	0.165489	0.498516	502192	28	0.834511	0.000279416	5.57525e-05	0.501484	0.999721	0.858095	0.917116	0.667922	6.04101	0.000334826	18042.2	0	19	9	Double
T40	mm	Human	22119	22113	22013	0.999729	0.166151	0.498867	110475	6	0.833849	0.00027126	5.4308e-05	0.501133	0.999729	0.857581	0.916789	0.667613	6.01699	0.000325311	18496.1	0	4	2	Double
T40	equal	Human	78090	78068	77575	0.999718	0.165302	0.498416	391717	22	0.834698	0.000281726	5.61598e-05	0.501584	0.999718	0.85824	0.917208	0.66801	6.04782	0.000337519	17918.5	0	15	7	Double
T40	all	Human	100209	100181	99588	0.999721	0.165489	0.498516	502192	28	0.834511	0.000279416	5.57525e-05	0.501484	0.999721	0.858095	0.917116	0.667922	6.04101	0.000334826	18042.2	0	19	0	Single
T40	mm	Human	22119	22113	22013	0.999729	0.166151	0.498867	110475	6	0.833849	0.00027126	5.4308e-05	0.501133	0.999729	0.857581	0.916789	0.667613	6.01699	0.000325311	18496.1	0	4	0	Single
T40	equal	Human	78090	78068	77575	0.999718	0.165302	0.498416	391717	22	0.834698	0.000281726	5.61598e-05	0.501584	0.999718	0.85824	0.917208	0.66801	6.04782	0.000337519	17918.5	0	15	0	Single
T40	all	Influenza	100039	98355	2	0.998133	3.31428e-06	2.03341e-05	603448	184	0.999997	0.00186728	0.000304821	0.99998	0.998133	0.999735	0.999065	0.999055	301162	0.00186729	1.61283e+08	1500	86	71	Double
T40	mm	Influenza	21929	21496	1	0.995185	7.5184e-06	4.65181e-05	133006	104	0.999992	0.00481481	0.000781309	0.999953	0.995185	0.999321	0.997589	0.997564	132367	0.00481485	2.74913e+07	329	47	39	Double
T40	equal	Influenza	78110	76859	1	0.99896	2.12566e-06	1.30107e-05	470442	80	0.999998	0.00103978	0.000170024	0.999987	0.99896	0.999852	0.999479	0.999473	469954	0.00103979	4.51971e+08	1171	39	32	Double
T40	all	Influenza	100039	98425	17	0.998843	2.81713e-05	0.000172691	603433	114	0.999972	0.0011569	0.000188883	0.999827	0.998843	0.999813	0.999407	0.999335	35456	0.00115693	3.06465e+07	1500	86	0	Single
T40	mm	Influenza	21929	21535	5	0.996991	3.7592e-05	0.000232126	133002	65	0.999962	0.00300926	0.000488476	0.999768	0.996991	0.999547	0.998477	0.998377	26521.3	0.00300937	8.81292e+06	329	47	0	Single
T40	equal	Influenza	78110	76890	12	0.999363	2.55079e-05	0.000156043	470431	49	0.999974	0.000636868	0.000104149	0.999844	0.999363	0.999889	0.999669	0.999603	39178.6	0.000636884	6.15161e+07	1171	39	0	Single
T40	all	Metapneumovirus	100548	100199	0	0.996529	0	0	601441	349	1	0.00347098	0.000579937	1	0.996529	0.999503	0.998265	0.998261	Inf	0.00347098	Inf	0	172	132	Double
T40	mm	Metapneumovirus	22117	21834	0	0.987204	0	0	132490	283	1	0.0127956	0.00213146	1	0.987204	0.99817	0.993602	0.993561	Inf	0.0127956	Inf	0	137	101	Double
T40	equal	Metapneumovirus	78431	78365	0	0.999158	0	0	468951	66	1	0.000841504	0.00014072	1	0.999158	0.999879	0.999579	0.999579	Inf	0.000841504	Inf	0	35	31	Double
T40	all	Metapneumovirus	100548	100308	2	0.997613	3.32535e-06	1.99382e-05	601439	240	0.999997	0.00238692	0.000398884	0.99998	0.997613	0.999655	0.998805	0.998795	300003	0.00238693	1.25686e+08	0	172	0	Single
T40	mm	Metapneumovirus	22117	21921	0	0.991138	0	0	132490	196	1	0.00886196	0.00147717	1	0.991138	0.998732	0.995569	0.995549	Inf	0.00886196	Inf	0	137	0	Single
T40	equal	Metapneumovirus	78431	78387	2	0.999439	4.26484e-06	2.55138e-05	468949	44	0.999996	0.000561003	9.3818e-05	0.999974	0.999439	0.999916	0.999717	0.999707	234344	0.000561005	4.17722e+08	0	35	0	Single
T40	all	Rhinovirus	101946	100509	22	0.998748	3.65841e-05	0.000218838	601332	126	0.999963	0.00125205	0.000209491	0.999781	0.998748	0.999789	0.999356	0.999264	27300	0.0012521	2.18035e+07	1311	68	27	Double
T40	mm	Rhinovirus	22418	22008	3	0.994442	2.26456e-05	0.000136295	132473	123	0.999977	0.00555781	0.00092763	0.999864	0.994442	0.999185	0.99721	0.997146	43913.2	0.00555794	7.90099e+06	287	67	25	Double
T40	equal	Rhinovirus	79528	78501	19	0.999962	4.05223e-05	0.000241977	468859	3	0.999959	3.82146e-05	6.39847e-06	0.999758	0.999962	0.99996	0.999961	0.99986	24676.8	3.82162e-05	6.45718e+08	1024	1	2	Double
T40	all	Rhinovirus	101946	100536	76	0.999016	0.000126381	0.000755377	601278	99	0.999874	0.000983753	0.000164622	0.999245	0.999016	0.999751	0.999445	0.99913	7904.77	0.000983878	8.0343e+06	1311	68	0	Single
T40	mm	Rhinovirus	22418	22033	19	0.995572	0.000143422	0.0008616	132457	98	0.999857	0.00442818	0.000739316	0.999138	0.995572	0.999243	0.997714	0.997352	6941.55	0.00442881	1.56736e+06	287	67	0	Single
T40	equal	Rhinovirus	79528	78503	57	0.999987	0.000121567	0.00072556	468821	1	0.999878	1.27382e-05	2.13301e-06	0.999274	0.999987	0.999894	0.999933	0.999631	8225.83	1.27398e-05	6.45682e+08	1024	1	0	Single
T40	all	Sars_cov_2	100344	100029	0	0.998154	0	0	601775	185	1	0.00184605	0.000307329	1	0.998154	0.999736	0.999077	0.999076	Inf	0.00184605	Inf	130	73	103	Double
T40	mm	Sars_cov_2	22122	21923	0	0.99235	0	0	132515	169	1	0.00764983	0.0012737	1	0.99235	0.998907	0.996175	0.99616	Inf	0.00764983	Inf	30	61	99	Double
T40	equal	Sars_cov_2	78222	78106	0	0.999795	0	0	469260	16	1	0.000204808	3.40951e-05	1	0.999795	0.999971	0.999898	0.999898	Inf	0.000204808	Inf	100	12	4	Double
T40	all	Sars_cov_2	100344	100109	2	0.998952	3.3235e-06	1.99778e-05	601773	105	0.999997	0.00104776	0.000174454	0.99998	0.998952	0.999848	0.999474	0.999466	300572	0.00104776	2.86871e+08	130	73	0	Single
T40	mm	Sars_cov_2	22122	22000	0	0.995836	0	0	132515	92	1	0.0041644	0.000693779	1	0.995836	0.999405	0.997918	0.997913	Inf	0.0041644	Inf	30	61	0	Single
T40	equal	Sars_cov_2	78222	78109	2	0.999834	4.26203e-06	2.56046e-05	469258	13	0.999996	0.000166406	2.77025e-05	0.999974	0.999834	0.999973	0.999915	0.999904	234591	0.000166407	1.40974e+09	100	12	0	Single
T40	all	Unrelated	100196	0	0	0	0	NA	601896	100093	1	1	0.142585	NA	0	0.857415	0.5	NA	NA	1	NA	103	377	190	Double
T40	mm	Unrelated	22061	0	0	0	0	NA	132572	22035	1	1	0.142523	NA	0	0.857477	0.5	NA	NA	1	NA	26	99	37	Double
T40	equal	Unrelated	78135	0	0	0	0	NA	469324	78058	1	1	0.142602	NA	0	0.857398	0.5	NA	NA	1	NA	77	278	153	Double
T40	all	Unrelated	100196	0	0	0	0	NA	601896	100093	1	1	0.142585	NA	0	0.857415	0.5	NA	NA	1	NA	103	377	0	Single
T40	mm	Unrelated	22061	0	0	0	0	NA	132572	22035	1	1	0.142523	NA	0	0.857477	0.5	NA	NA	1	NA	26	99	0	Single
T40	equal	Unrelated	78135	0	0	0	0	NA	469324	78058	1	1	0.142602	NA	0	0.857398	0.5	NA	NA	1	NA	77	278	0	Single
T41	all	Coronaviridae	102076	101626	45	0.998722	7.49628e-05	0.000442604	600253	130	0.999925	0.00127757	0.000216528	0.999557	0.998722	0.999751	0.999324	0.99914	13322.9	0.00127766	1.04276e+07	320	51	38	Double
T41	mm	Coronaviridae	22625	22438	9	0.99424	6.71953e-05	0.000400944	133929	130	0.999933	0.00576037	0.000969722	0.999599	0.99424	0.999112	0.997086	0.996912	14796.3	0.00576076	2.56846e+06	57	51	38	Double
T41	equal	Coronaviridae	79451	79188	36	1	7.71936e-05	0.000454408	466324	0	0.999923	0	0	0.999546	1	0.999934	0.999961	0.999773	12954.4	0	Inf	263	0	0	Double
T41	all	Coronaviridae	102076	101663	231	0.999086	0.000384809	0.00226706	600067	93	0.999615	0.000913951	0.000154959	0.997733	0.999086	0.999538	0.999351	0.998409	2596.32	0.000914303	2.83967e+06	320	51	0	Single
T41	mm	Coronaviridae	22625	22475	95	0.995879	0.000709283	0.00420913	133843	93	0.999291	0.00412088	0.000694361	0.995791	0.995879	0.998799	0.997585	0.995835	1404.06	0.0041238	340478	57	51	0	Single
T41	equal	Coronaviridae	79451	79188	136	1	0.00029162	0.00171449	466224	0	0.999708	0	0	0.998286	1	0.999751	0.999854	0.999142	3429.12	0	Inf	263	0	0	Single
T41	all	Human	100209	100175	99627	0.999661	0.165536	0.498629	502218	34	0.834464	0.000339291	6.76951e-05	0.501371	0.999661	0.858044	0.917062	0.667809	6.03893	0.000406597	14852.4	0	23	11	Double
T41	mm	Human	22317	22311	22285	0.999731	0.166072	0.499708	111904	6	0.833928	0.000268853	5.36145e-05	0.500292	0.999731	0.857571	0.91683	0.666866	6.01988	0.000322394	18672.4	0	4	2	Double
T41	equal	Human	77892	77864	77342	0.999641	0.165382	0.498318	390314	28	0.834618	0.000359472	7.1732e-05	0.501682	0.999641	0.858179	0.917129	0.66808	6.04442	0.000430703	14033.9	0	19	9	Double
T41	all	Human	100209	100175	99627	0.999661	0.165536	0.498629	502218	34	0.834464	0.000339291	6.76951e-05	0.501371	0.999661	0.858044	0.917062	0.667809	6.03893	0.000406597	14852.4	0	23	0	Single
T41	mm	Human	22317	22311	22285	0.999731	0.166072	0.499708	111904	6	0.833928	0.000268853	5.36145e-05	0.500292	0.999731	0.857571	0.91683	0.666866	6.01988	0.000322394	18672.4	0	4	0	Single
T41	equal	Human	77892	77864	77342	0.999641	0.165382	0.498318	390314	28	0.834618	0.000359472	7.1732e-05	0.501682	0.999641	0.858179	0.917129	0.66808	6.04442	0.000430703	14033.9	0	19	0	Single
T41	all	Influenza	100079	98462	1	0.998287	1.65721e-06	1.01561e-05	603422	169	0.999998	0.00171346	0.000279991	0.99999	0.998287	0.999758	0.999142	0.999137	602389	0.00171346	3.51563e+08	1448	77	62	Double
T41	mm	Influenza	22238	21824	1	0.995348	7.43052e-06	4.5819e-05	134579	102	0.999993	0.00465201	0.000757345	0.999954	0.995348	0.999342	0.99767	0.997646	133954	0.00465205	2.87946e+07	312	45	37	Double
T41	equal	Influenza	77841	76638	0	0.999127	0	0	468843	67	1	0.000873476	0.000142885	1	0.999127	0.999877	0.999563	0.999563	Inf	0.000873476	Inf	1136	32	25	Double
T41	all	Influenza	100079	98520	10	0.998875	1.65721e-05	0.000101492	603413	111	0.999983	0.00112541	0.00018392	0.999899	0.998875	0.999828	0.999429	0.999386	60274.4	0.00112543	5.3557e+07	1448	77	0	Single
T41	mm	Influenza	22238	21857	2	0.996853	1.4861e-05	9.14955e-05	134578	69	0.999985	0.00314695	0.000512451	0.999909	0.996853	0.999546	0.998419	0.998378	67078.2	0.003147	2.1315e+07	312	45	0	Single
T41	equal	Influenza	77841	76663	8	0.999452	1.70633e-05	0.000104342	468835	42	0.999983	0.000547552	8.95757e-05	0.999896	0.999452	0.999908	0.999718	0.999674	58573.3	0.000547562	1.06971e+08	1136	32	0	Single
T41	all	Metapneumovirus	100548	100233	1	0.996867	1.66249e-06	9.97665e-06	601505	315	0.999998	0.00313283	0.000523412	0.99999	0.996867	0.99955	0.998433	0.998426	599622	0.00313284	191398891	0	178	94	Double
T41	mm	Metapneumovirus	22379	22117	0	0.988293	0	0	134127	262	1	0.0117074	0.00194956	1	0.988293	0.998326	0.994146	0.994112	Inf	0.0117074	Inf	0	149	70	Double
T41	equal	Metapneumovirus	78169	78116	1	0.999322	2.13959e-06	1.28013e-05	467378	53	0.999998	0.000678018	0.000113386	0.999987	0.999322	0.999901	0.99966	0.999654	467062	0.00067802	6.88862e+08	0	29	24	Double
T41	all	Metapneumovirus	100548	100309	4	0.997623	6.64998e-06	3.98752e-05	601502	239	0.999993	0.00237697	0.000397181	0.99996	0.997623	0.999654	0.998808	0.99879	150019	0.00237699	6.3113e+07	0	178	0	Single
T41	mm	Metapneumovirus	22379	22178	0	0.991018	0	0	134127	201	1	0.00898163	0.00149634	1	0.991018	0.998716	0.995509	0.995489	Inf	0.00898163	Inf	0	149	0	Single
T41	equal	Metapneumovirus	78169	78131	4	0.999514	8.55836e-06	5.11934e-05	467375	38	0.999991	0.000486126	8.12986e-05	0.999949	0.999514	0.999923	0.999753	0.999731	116788	0.00048613	2.4024e+08	0	29	0	Single
T41	all	Rhinovirus	101950	100493	28	0.998936	4.65539e-05	0.000278549	601426	107	0.999953	0.00106362	0.000177879	0.999721	0.998936	0.999808	0.999445	0.999329	21457.7	0.00106367	2.01733e+07	1350	51	38	Double
T41	mm	Rhinovirus	22919	22545	7	0.99554	5.22934e-05	0.000310394	133853	101	0.999948	0.00445995	0.00075399	0.99969	0.99554	0.99931	0.997744	0.997611	19037.6	0.00446018	4.26834e+06	273	47	36	Double
T41	equal	Rhinovirus	79031	77948	21	0.999923	4.49108e-05	0.000269338	467573	6	0.999955	7.69685e-05	1.28321e-05	0.999731	0.999923	0.999951	0.999939	0.999827	22264.7	7.69719e-05	2.89257e+08	1077	4	2	Double
T41	all	Rhinovirus	101950	100530	84	0.999304	0.000139662	0.000834874	601370	70	0.99986	0.000695825	0.000116387	0.999165	0.999304	0.999781	0.999582	0.999235	7155.18	0.000695922	1.02816e+07	1350	51	0	Single
T41	mm	Rhinovirus	22919	22580	14	0.997086	0.000104587	0.000619634	133846	66	0.999895	0.00291442	0.000492861	0.99938	0.997086	0.999489	0.99849	0.998232	9533.56	0.00291473	3.27083e+06	273	47	0	Single
T41	equal	Rhinovirus	79031	77950	70	0.999949	0.000149703	0.000897206	467524	4	0.99985	5.13123e-05	8.55564e-06	0.999103	0.999949	0.999864	0.999899	0.999526	6679.57	5.132e-05	1.30155e+08	1077	4	0	Single
T41	all	Sars_cov_2	100343	100004	0	0.997855	0	0	601835	215	1	0.0021453	0.000357113	1	0.997855	0.999694	0.998927	0.998926	Inf	0.0021453	Inf	124	69	136	Double
T41	mm	Sars_cov_2	22400	22187	0	0.991421	0	0	134127	192	1	0.00857947	0.00142943	1	0.991421	0.998773	0.99571	0.995692	Inf	0.00857947	Inf	21	52	130	Double
T41	equal	Sars_cov_2	77943	77817	0	0.999705	0	0	467708	23	1	0.000295478	4.91736e-05	1	0.999705	0.999958	0.999852	0.999852	Inf	0.000295478	Inf	103	17	6	Double
T41	all	Sars_cov_2	100343	100092	8	0.998733	1.32927e-05	7.99201e-05	601827	127	0.999987	0.00126722	0.00021098	0.99992	0.998733	0.999808	0.99936	0.999326	75134	0.00126724	5.92894e+07	124	69	0	Single
T41	mm	Sars_cov_2	22400	22272	4	0.995219	2.98225e-05	0.000179565	134123	107	0.99997	0.00478127	0.000797139	0.99982	0.995219	0.999291	0.997594	0.997514	33371.4	0.00478141	6.97941e+06	21	52	0	Single
T41	equal	Sars_cov_2	77943	77820	4	0.999743	8.55234e-06	5.1398e-05	467704	20	0.999991	0.000256937	4.27603e-05	0.999949	0.999743	0.999956	0.999867	0.999846	116897	0.00025694	454959066	103	17	0	Single
T41	all	Unrelated	100187	0	0	0	0	NA	601963	100091	1	1	0.142569	NA	0	0.857431	0.5	NA	NA	1	NA	96	352	179	Double
T41	mm	Unrelated	22315	0	0	0	0	NA	134215	22291	1	1	0.142429	NA	0	0.857571	0.5	NA	NA	1	NA	24	85	36	Double
T41	equal	Unrelated	77872	0	0	0	0	NA	467748	77800	1	1	0.142609	NA	0	0.857391	0.5	NA	NA	1	NA	72	267	143	Double
T41	all	Unrelated	100187	0	0	0	0	NA	601963	100091	1	1	0.142569	NA	0	0.857431	0.5	NA	NA	1	NA	96	352	0	Single
T41	mm	Unrelated	22315	0	0	0	0	NA	134215	22291	1	1	0.142429	NA	0	0.857571	0.5	NA	NA	1	NA	24	85	0	Single
T41	equal	Unrelated	77872	0	0	0	0	NA	467748	77800	1	1	0.142609	NA	0	0.857391	0.5	NA	NA	1	NA	72	267	0	Single
T42	all	Coronaviridae	102076	101643	54	0.998958	8.99525e-05	0.000530989	600263	106	0.99991	0.00104178	0.000176558	0.999469	0.998958	0.999772	0.999434	0.999214	11105.4	0.00104187	1.06591e+07	327	49	37	Double
T42	mm	Coronaviridae	22479	22309	19	0.995271	0.000143358	0.000850949	132516	106	0.999857	0.00472898	0.000799264	0.999149	0.995271	0.999193	0.997564	0.997206	6942.54	0.00472965	1.46787e+06	64	49	37	Double
T42	equal	Coronaviridae	79597	79334	35	1	7.48212e-05	0.000440978	467747	0	0.999925	0	0	0.999559	1	0.999936	0.999963	0.999779	13365.2	0	Inf	263	0	0	Double
T42	all	Coronaviridae	102076	101680	235	0.999322	0.00039146	0.00230584	600082	69	0.999609	0.000678139	0.000114971	0.997694	0.999322	0.999567	0.999465	0.998507	2552.81	0.000678405	3.76296e+06	327	49	0	Single
T42	mm	Coronaviridae	22479	22346	90	0.996922	0.000679066	0.00401141	132445	69	0.999321	0.0030783	0.0005207	0.995989	0.996922	0.998974	0.998121	0.996455	1468.08	0.00308039	476589	64	49	0	Single
T42	equal	Coronaviridae	79597	79334	145	1	0.000309973	0.00182438	467637	0	0.99969	0	0	0.998176	1	0.999735	0.999845	0.999087	3226.08	0	Inf	263	0	0	Single
T42	all	Human	100209	100172	99570	0.999631	0.165438	0.498493	502287	37	0.834562	0.000369228	7.36576e-05	0.501507	0.999631	0.858123	0.917096	0.667922	6.04233	0.000442422	13657.4	0	28	9	Double
T42	mm	Human	22210	22204	22046	0.99973	0.166084	0.498215	110694	6	0.833916	0.000270149	5.42005e-05	0.501785	0.99973	0.857683	0.916823	0.668191	6.01942	0.000323952	18581.2	0	6	0	Double
T42	equal	Human	77999	77968	77524	0.999603	0.165255	0.498572	391593	31	0.834745	0.000397441	7.91576e-05	0.501428	0.999603	0.858248	0.917174	0.667846	6.04884	0.000476123	12704.4	0	22	9	Double
T42	all	Human	100209	100172	99570	0.999631	0.165438	0.498493	502287	37	0.834562	0.000369228	7.36576e-05	0.501507	0.999631	0.858123	0.917096	0.667922	6.04233	0.000442422	13657.4	0	28	0	Single
T42	mm	Human	22210	22204	22046	0.99973	0.166084	0.498215	110694	6	0.833916	0.000270149	5.42005e-05	0.501785	0.99973	0.857683	0.916823	0.668191	6.01942	0.000323952	18581.2	0	6	0	Single
T42	equal	Human	77999	77968	77524	0.999603	0.165255	0.498572	391593	31	0.834745	0.000397441	7.91576e-05	0.501428	0.999603	0.858248	0.917174	0.667846	6.04884	0.000476123	12704.4	0	22	0	Single
T42	all	Influenza	100224	98542	2	0.998602	3.31463e-06	2.02955e-05	603384	138	0.999997	0.00139846	0.000228658	0.99998	0.998602	0.999801	0.999299	0.99929	301271	0.00139846	2.1543e+08	1544	68	50	Double
T42	mm	Influenza	22091	21666	1	0.996184	7.50745e-06	4.61531e-05	133200	83	0.999992	0.00381627	0.000622735	0.999954	0.996184	0.999458	0.998088	0.998065	132693	0.0038163	3.477e+07	342	40	30	Double
T42	equal	Influenza	78133	76876	1	0.999285	2.12682e-06	1.30078e-05	470184	55	0.999998	0.000714926	0.000116962	0.999987	0.999285	0.999898	0.999641	0.999636	469849	0.000714928	6.57198e+08	1202	28	20	Double
T42	all	Influenza	100224	98591	12	0.999098	1.98878e-05	0.0001217	603374	89	0.99998	0.000901905	0.000147482	0.999878	0.999098	0.999856	0.999539	0.999488	50236.8	0.000901923	5.56997e+07	1544	68	0	Single
T42	mm	Influenza	22091	21695	4	0.997517	3.00298e-05	0.00018434	133197	54	0.99997	0.00248287	0.00040525	0.999816	0.997517	0.999626	0.998744	0.998665	33217.6	0.00248295	1.33783e+07	342	40	0	Single
T42	equal	Influenza	78133	76896	8	0.999545	1.70146e-05	0.000104026	470177	35	0.999983	0.000454953	7.44345e-05	0.999896	0.999545	0.999921	0.999764	0.99972	58746.4	0.000454961	1.29124e+08	1202	28	0	Single
T42	all	Metapneumovirus	100548	100196	0	0.996499	0	0	601518	352	1	0.00350082	0.000584844	1	0.996499	0.999499	0.99825	0.998247	Inf	0.00350082	Inf	0	188	121	Double
T42	mm	Metapneumovirus	22231	21946	0	0.98718	0	0	132719	285	1	0.0128199	0.00214279	1	0.98718	0.998161	0.99359	0.993549	Inf	0.0128199	Inf	0	150	92	Double
T42	equal	Metapneumovirus	78317	78250	0	0.999145	0	0	468799	67	1	0.000855498	0.000142898	1	0.999145	0.999878	0.999572	0.999572	Inf	0.000855498	Inf	0	38	29	Double
T42	all	Metapneumovirus	100548	100302	1	0.997553	1.66246e-06	9.96979e-06	601517	246	0.999998	0.00244659	0.000408799	0.99999	0.997553	0.999648	0.998776	0.99877	600046	0.0024466	2.45258e+08	0	188	0	Single
T42	mm	Metapneumovirus	22231	22031	0	0.991004	0	0	132719	200	1	0.00899645	0.00150468	1	0.991004	0.998709	0.995502	0.995481	Inf	0.00899645	Inf	0	150	0	Single
T42	equal	Metapneumovirus	78317	78271	1	0.999413	2.13311e-06	1.2776e-05	468798	46	0.999998	0.000587357	9.81137e-05	0.999987	0.999413	0.999914	0.999705	0.9997	468524	0.000587358	7.9768e+08	0	38	0	Single
T42	all	Rhinovirus	101950	100447	22	0.998648	3.65763e-05	0.000218973	601461	136	0.999963	0.00135212	0.000226065	0.999781	0.998648	0.999775	0.999306	0.999214	27303.2	0.00135217	2.01922e+07	1367	68	41	Double
T42	mm	Rhinovirus	22413	21989	6	0.994213	4.51695e-05	0.000272789	132827	128	0.999955	0.0057874	0.000962732	0.999727	0.994213	0.999135	0.997084	0.996962	22010.7	0.00578766	3.80304e+06	296	64	37	Double
T42	equal	Rhinovirus	79537	78458	16	0.999898	3.41406e-05	0.000203889	468634	8	0.999966	0.000101955	1.70706e-05	0.999796	0.999898	0.999956	0.999932	0.999847	29287.6	0.000101958	2.87251e+08	1071	4	4	Double
T42	all	Rhinovirus	101950	100483	84	0.999006	0.000139655	0.000835264	601399	100	0.99986	0.000994204	0.000166251	0.999165	0.999006	0.999738	0.999433	0.999085	7153.39	0.000994343	7.19409e+06	1367	68	0	Single
T42	mm	Rhinovirus	22413	22023	21	0.99575	0.000158093	0.00095264	132812	94	0.999842	0.00425012	0.000707267	0.999047	0.99575	0.999258	0.997796	0.997396	6298.5	0.0042508	1.48172e+06	296	64	0	Single
T42	equal	Rhinovirus	79537	78460	63	0.999924	0.000134429	0.000802313	468587	6	0.999866	7.64662e-05	1.28043e-05	0.999198	0.999924	0.999874	0.999895	0.99956	7438.32	7.64765e-05	9.72628e+07	1071	4	0	Single
T42	all	Sars_cov_2	100346	99988	0	0.997834	0	0	601861	217	1	0.00216556	0.000360418	1	0.997834	0.999691	0.998917	0.998916	Inf	0.00216556	Inf	141	86	114	Double
T42	mm	Sars_cov_2	22173	21952	0	0.991285	0	0	132805	193	1	0.00871529	0.00145115	1	0.991285	0.998754	0.995642	0.995623	Inf	0.00871529	Inf	28	68	109	Double
T42	equal	Sars_cov_2	78173	78036	0	0.999693	0	0	469056	24	1	0.000307456	5.1164e-05	1	0.999693	0.999956	0.999846	0.999846	Inf	0.000307456	Inf	113	18	5	Double
T42	all	Sars_cov_2	100346	100062	2	0.998573	3.32303e-06	1.99872e-05	601859	143	0.999997	0.00142707	0.000237541	0.99998	0.998573	0.999793	0.999285	0.999276	300501	0.00142708	2.10571e+08	141	86	0	Single
[truncated: 2,444 more rows]

## Sheet: S3_Table
acc	Assay Type	AvgSpotLen	Bases	BioProject	BioSample	Bytes	Center Name	Consent	DATASTORE_filetype_ss	DATASTORE_provider_ss	DATASTORE_region_ss	Experiment	Instrument	LibraryLayout	LibrarySelection	LibrarySource	MBases	MBytes	Organism	Platform	ReleaseDate	sample_acc	Sample Name	SRA Study	GEO_Accession (exp)	source_name	Cell_Line	Cell_type	tissue	Age	Library Name	adapter_sequence	Barcode	Biomaterial_provider	BioSampleModel	cell_population	Description	disease	Donor	gender	hsv-1_infection	isolate	number_of_cells_in_sample	passages	RNA_Isolation	RNA-seq_Data_Files	sample_name	sample_title	sequencing_id
[truncated: 63 more rows]
[truncated: 4 more columns]
